# Supplementary material for: Self-assembling nanofibrous bacteriophage microgels as sprayable antimicrobials targeting multidrug-resistant bacteria
Source: Nat Commun. 2022 Dec 5;13:7158. doi: 10.1038/s41467-022-34803-7 (PMC9723106; doi:10.1038/s41467-022-34803-7)
Supplement: Supplementary file 4 — Source Data [file 41467_2022_34803_MOESM4_ESM.xlsx]

## Sheet: Figure 1j
Template pores	Phage microgels (M13, GA)		Phage microgels (M13, EDC)		Phage microgels (M13, BSA, GA)
	Hydrated	Dried	Hydrated	Dried	Hydrated	Dried
37.434	23.8604	6.75601	28.956	13.3591	33.1931	20.9973
39.2314	27.6303	9.47966	28.956	14.9359	32.1943	21.73
36.9857	34.2297	10.7565	28.956	15.711	28.6087	22.6085
39.1618	25.2409	13.1627	22.3559	13.2111	26.3668	27.7455
35.3477	26.9825	10.7977	26.4568	16.0981	33.1931	18.1362
37.9143	30.4229	12.6204	16.7312	15.9614	32.1943	23.5533
29.4866	22.8259	9.26911	28.956	11.3803	28.6087	19.3928
32.837	29.1498	9.81556	22.3559	13.9517	26.3668	20.9973
37.4417	21.541	10.1554	26.4568	12.701	23.9127	21.73
37.1725	29.7454	12.1913	28.956	15.4568	32.8877	22.6085
38.391	23.1733	11.7124	22.3559	11.1917	33.9616	27.7455
33.7628	15.3409	8.43656	26.4568	10.858	28.9846	18.1362
37.5505	26.866	6.75601	13.9528	12.2034	26.321	23.5533
36.513	20.863	9.47966	22.2212	10.9764	28.8291	19.3928
37.003	24.7103	10.7565	28.956	12.3265	33.1931	18.4989
35.9279	29.7457	13.1627	22.3559	15.711	32.1943	18.2154
37.9479	24.5818	10.7977	26.4568	13.2111	28.6087	17.3246
29.9676	25.5662	12.6204	22.3559	16.0981	26.3668	20.9973
30.8059	31.2166	9.26911	26.4568	15.9614	23.9127	21.73
29.1924	14.7527	9.81556	19.1521	11.3803	32.8877	22.6085
31.2781	26.5822	10.1554	28.956	13.9517	33.1931	27.7455
39.9666	27.9725	12.1913	22.3559	12.701	32.1943	18.1362
37.5848	16.1824	11.7124	26.4568	15.4568	28.6087	23.5533
39.1357	29.9155	9.44655	28.956	11.1917	26.3668	18.8628
33.2141	29.2091	10.2291	22.3559	10.858	23.9127	20.7479
37.2588	31.5205	8.97932	26.4568	12.2034	32.8877	19.9309
39.4308	32.9376	14.7129	28.956	10.9764	29.7924	20.4716
36.1086	15.1339	16.2624	22.3559	12.3265	33.1931	19.1211
35.2207	18.3763	6.75601	28.956	9.59318	32.1943	20.526
35.1501	18.5807	9.47966	22.3559	11.8557	28.6087	17.8997
34.3309	26.0053	10.7565	26.4568	12.9189	26.3668	22.4959
33.4132	23.6925	13.1627	13.9528	15.711	23.9127	23.0576
30.2865	24.0103	10.7977	22.3559	13.2111	32.8877	23.188
31.7552	18.2832	12.6204	26.4568	16.0981	33.1931	23.927
35.1187	30.3491	9.26911	31.6439	15.9614	32.1943	27.9728
35.7866	28.5552	9.81556	21.7416	11.3803	30.3619	24.6939
36.8498	19.5097	10.1554	26.4568	13.9517	31.4192	24.1889
37.0687	27.4437	12.1913	13.9528	12.701	40.5667	16.7775
35.3944	22.6567	6.75601	26.9849	15.4568	29.2757	20.1598
29.739	27.0004	9.47966	26.4568	11.1917	30.1316	22.2839
34.2051	31.5194	10.7565	13.9528	10.858	39.3671	21.8389
37.2301	11.9223	13.1627	31.9929	12.2034	28.5284	25.6734
37.1183	28.181	10.7977	26.4568	10.9764	34.0772	25.8695
39.351	34.5997	12.6204	13.9528	12.3265	27.6056	19.6191
36.6735	27.905	9.26911	26.8152	16.2624	24.5108	22.0479
28.4605	29.1085	9.81556		11.858	33.8289	30.8849
29.192	14.2214	10.1554		12.6734	38.1214	18.7704
35.3689	31.4778	12.1913		12.4496	30.4911	24.904
33.7731	25.2969	11.7124		11.9412	28.6476	22.1909
38.4006	11.8023	11.8056		11.6358	30.9175	23.8731
37.2253	31.0894	13.512		9.94424	33.3633	21.73
39.4255	27.407	17.9541		16.8116	31.4209	23.3304
35.9772	30.9799	12.4726		15.2678	30.7045	22.3263
34.5886	25.6874	16.6179			35.1976	19.8832
34.94	31.6793	12.3211			34.8531
37.5278	29.0385	15.344			37.4519
37.7566	19.2257	11.2196
37.6836	26.2008
37.3587
36.751
35.4897
35.5907
36.2654
34.6498
38.6958
36.4683
37.3349
40.3195
36.7986
33.8019
35.619
42.0934
33.3063
34.0473
38.524
34.0048
35.9795
34.7011
30.8169
34.0396
37.8883
38.3438
35.73
37.6226

## Sheet: Figure 1k
Template pores	Phage microgels (M13+GA)	Phage microgels (M13+EDC)	Phage microgels (M13+BSA+GA)
86833.6	43913.2	32234.2	25137.8
88642.7	32438.4	47868.1	41510.5
88642.7	38322.9	37180.2	36328.6
86833.6	36925.3	48664	28665.9
81406.5	29054.8	36270.6	29162.1
75074.9	31114.4	45139.3	27783.9
79597.5

## Sheet: Figure 3d
M13+GA microgels				M13+EDC microgels				M13+BSA+GA microgels
Blue	Green	Orange	Red	Blue	Green	Orange	Red	Blue	Green	Orange	Red
6.258	35.679	70.75	24.167	3.094	9.343	18.694	1.831	7.385	60.519	115.055	33.076
7.376	46.507	81.653	20.637	7.751	8.309	15.33	0	5.984	34.552	76.633	16.872
7.207	40.684	81.432	17.317	9.823	14.773	24.073	0	8.772	56.821	103.257	30.993
7.613	38.021	79.308	26.953	3.263	11.247	22.68	1.834	6.843	43.728	85.345	14.496
				7.789	7.28	12.209	0	9.43	52.788	113.427	30.06

## Sheet: Figure 3e
Wavenumber	M13+GA microgels	M13+EDC microgels	M13+BSA+GA microgels
550	0.067799	0.00106	0.146126
551	0.0689151	0.0035	0.146494
551	0.0696347	0.00645	0.145979
552	0.070039	0.00975	0.144819
552	0.0701676	0.0131	0.143235
553	0.0700724	0.0158	0.141543
553	0.0699282	0.0175	0.140113
553	0.0699768	0.0177	0.139154
554	0.0704034	0.0169	0.138583
554	0.0712509	0.0152	0.138123
555	0.0724213	0.0132	0.137456
555	0.0736717	0.0109	0.136341
556	0.0746479	0.00847	0.134759
556	0.0749904	0.0063	0.133016
557	0.0745821	0.00471	0.131674
557	0.0736514	0.00391	0.131199
558	0.0725961	0.00391	0.131698
558	0.0717067	0.00457	0.132989
559	0.0710706	0.00568	0.134792
559	0.0705856	0.00702	0.136791
560	0.0700828	0.0083	0.138622
560	0.0694266	0.00915	0.139892
561	0.0686704	0.00924	0.140364
561	0.0680231	0.00852	0.140093
562	0.0677068	0.00712	0.13934
562	0.0678098	0.00527	0.138363
563	0.068266	0.00318	0.137326
563	0.0688564	0.00104	0.136327
564	0.0692693	-0.000857	0.135486
564	0.0691893	-0.00212	0.134968
565	0.0685062	-0.00244	0.134907
565	0.0673935	-0.00178	0.13529
566	0.0661837	-0.000364	0.135954
566	0.0651316	0.00148	0.13667
566	0.0643313	0.00345	0.137205
567	0.0637256	0.0053	0.13736
567	0.0631971	0.00675	0.136998
568	0.0626557	0.00753	0.136154
568	0.0621519	0.00756	0.135079
569	0.0618711	0.00706	0.134126
569	0.0620412	0.00637	0.133536
570	0.0628347	0.00583	0.133386
570	0.0643313	0.00566	0.133665
571	0.066454	0.00595	0.134361
571	0.0689105	0.00668	0.135471
572	0.0711595	0.00767	0.136922
572	0.0726233	0.00866	0.138539
573	0.07299	0.0094	0.140056
573	0.0723393	0.00979	0.141207
574	0.0709563	0.00984	0.141766
574	0.0691346	0.00958	0.141509
575	0.0671011	0.00901	0.14025
575	0.0650908	0.00811	0.138004
576	0.0633712	0.00695	0.135209
576	0.062209	0.00568	0.132724
577	0.0617177	0.00452	0.131373
577	0.0618256	0.00363	0.131508
578	0.0623499	0.00311	0.132988
578	0.0630996	0.00299	0.135414
579	0.063892	0.00329	0.138256
579	0.0645754	0.00397	0.140885
580	0.0650329	0.00493	0.142677
580	0.0652435	0.00597	0.143261
580	0.0652929	0.00688	0.142714
581	0.065336	0.00749	0.141452
581	0.065507	0.00776	0.139942
582	0.0658916	0.0077	0.138511
582	0.0665061	0.0074	0.137333
583	0.0673118	0.00698	0.136478
583	0.0682161	0.00663	0.135958
584	0.0691139	0.00654	0.135755
584	0.0699169	0.00683	0.135825
585	0.0705755	0.00749	0.136111
585	0.0710504	0.0084	0.13655
586	0.0712942	0.00936	0.137073
586	0.0712411	0.0102	0.137588
587	0.0708595	0.0106	0.137989
587	0.0701979	0.0106	0.138184
588	0.0694189	0.0101	0.138138
588	0.0687378	0.00949	0.137893
589	0.0683326	0.00892	0.137537
589	0.068269	0.00858	0.137152
590	0.0684951	0.00856	0.136775
590	0.0688654	0.00879	0.136399
591	0.0691982	0.00914	0.135984
591	0.0693442	0.00944	0.135493
592	0.0692706	0.00955	0.134919
592	0.0690771	0.00946	0.134299
593	0.0689347	0.00925	0.133699
593	0.0689883	0.00902	0.133182
593	0.0692952	0.00889	0.132795
594	0.0698032	0.00887	0.132563
594	0.07038	0.00895	0.13249
595	0.0708599	0.00907	0.132556
595	0.071124	0.00918	0.132726
596	0.0711414	0.00927	0.132968
596	0.0709648	0.00935	0.133279
597	0.0706734	0.00949	0.133686
597	0.0703226	0.00971	0.134243
598	0.0699215	0.01	0.134995
598	0.0694524	0.0103	0.135943
599	0.0689077	0.0105	0.137016
599	0.068332	0.0106	0.13807
600	0.0678218	0.0105	0.13894
600	0.0674924	0.0102	0.139503
601	0.0674255	0.00986	0.13972
601	0.0676363	0.0095	0.139629
602	0.0680615	0.00917	0.139326
602	0.0685795	0.00887	0.138934
603	0.0690485	0.00862	0.13856
603	0.0693706	0.0084	0.138266
604	0.0695318	0.00821	0.138041
604	0.0696063	0.00807	0.137818
605	0.0697053	0.00798	0.137506
605	0.0699222	0.00795	0.137048
606	0.0702813	0.00798	0.136452
606	0.0707241	0.00805	0.135813
607	0.0711227	0.00814	0.135287
607	0.0713414	0.00825	0.135032
607	0.0712936	0.0084	0.135126
608	0.0709806	0.00862	0.135525
608	0.0704728	0.00895	0.136085
609	0.0698747	0.00936	0.136619
609	0.0692846	0.00983	0.136961
610	0.068778	0.0103	0.137028
610	0.0683961	0.0105	0.136853
611	0.0681562	0.0106	0.136579
611	0.0680533	0.0105	0.136388
612	0.0680734	0.0103	0.13642
612	0.0681937	0.01	0.136712
613	0.0683801	0.0099	0.137193
613	0.0685828	0.0099	0.137712
614	0.0687452	0.01	0.138096
614	0.0688199	0.0103	0.138216
615	0.0687994	0.0106	0.138042
615	0.0687278	0.0109	0.137652
616	0.06869	0.0112	0.137187
616	0.0687751	0.0115	0.136788
617	0.0690409	0.0119	0.136544
617	0.0694839	0.0124	0.136483
618	0.0700318	0.0128	0.136579
618	0.070559	0.0131	0.136777
619	0.0709423	0.0131	0.137023
619	0.0711064	0.0128	0.137283
620	0.0710476	0.0123	0.137546
620	0.070813	0.0117	0.137813
620	0.0704694	0.0111	0.138069
621	0.0700772	0.0107	0.138279
621	0.0696883	0.0103	0.138391
622	0.0693417	0.0101	0.138356
622	0.0690715	0.00989	0.138152
623	0.0689026	0.00972	0.1378
623	0.0688486	0.00951	0.137359
624	0.0689054	0.00929	0.136904
624	0.0690514	0.00907	0.136516
625	0.0692442	0.0089	0.136262
625	0.069433	0.00881	0.136186
626	0.0695677	0.00884	0.136294
626	0.0696202	0.00898	0.136546
627	0.0695898	0.00921	0.136872
627	0.069498	0.00952	0.137193
628	0.0693717	0.00987	0.137447
628	0.0692322	0.0102	0.137598
629	0.0690891	0.0106	0.137649
629	0.0689487	0.0108	0.137629
630	0.0688213	0.011	0.137588
630	0.0687303	0.011	0.137573
631	0.0687087	0.0109	0.137608
631	0.0687888	0.0108	0.137684
632	0.0689855	0.0107	0.137761
632	0.0692867	0.0105	0.137784
633	0.0696449	0.0104	0.13771
633	0.0699872	0.0103	0.137523
634	0.0702304	0.0102	0.137251
634	0.0703111	0.01	0.136954
634	0.0702062	0.00981	0.136707
635	0.069939	0.00962	0.13657
635	0.0695661	0.00948	0.136563
636	0.0691579	0.00944	0.136674
636	0.0687809	0.00952	0.13686
637	0.0684879	0.00969	0.137072
637	0.0683098	0.0099	0.137268
638	0.0682549	0.0101	0.137424
638	0.0683089	0.0102	0.137535
639	0.0684406	0.0103	0.13761
639	0.0686068	0.0103	0.137659
640	0.0687609	0.0102	0.137686
640	0.0688603	0.0101	0.137693
641	0.0688808	0.0101	0.137681
641	0.0688226	0.01	0.137653
642	0.0687158	0.00999	0.137621
642	0.0686092	0.00992	0.13759
643	0.0685542	0.00981	0.137563
643	0.0685836	0.00969	0.137531
644	0.0687017	0.00957	0.137478
644	0.0688812	0.00949	0.137391
645	0.0690746	0.00945	0.137265
645	0.0692304	0.00948	0.13711
646	0.0693152	0.00954	0.13695
646	0.0693235	0.00961	0.136812
647	0.0692773	0.00964	0.136717
647	0.0692123	0.00962	0.13667
647	0.0691628	0.00952	0.136665
648	0.0691473	0.00937	0.136686
648	0.0691653	0.00917	0.136716
649	0.0691982	0.00897	0.136744
649	0.0692232	0.00879	0.136769
650	0.0692217	0.00866	0.136791
650	0.0691889	0.00859	0.136814
651	0.0691309	0.00857	0.136833
651	0.0690618	0.00861	0.136841
652	0.0689952	0.00868	0.136827
652	0.0689418	0.00877	0.13679
653	0.0689057	0.00888	0.136735
653	0.068886	0.00899	0.136678
654	0.0688773	0.00911	0.136636
654	0.0688723	0.00924	0.136623
655	0.0688611	0.00939	0.136638
655	0.0688361	0.00957	0.136675
656	0.0687908	0.00976	0.136722
656	0.0687251	0.00995	0.13677
657	0.0686452	0.0101	0.136819
657	0.0685638	0.0102	0.136875
658	0.0684939	0.0103	0.136947
658	0.0684436	0.0102	0.137034
659	0.0684114	0.0101	0.137125
659	0.0683862	0.00997	0.137199
660	0.0683514	0.00979	0.137229
660	0.068294	0.00962	0.1372
661	0.0682113	0.00948	0.13711
661	0.068116	0.00939	0.136981
661	0.068032	0.00932	0.136845
662	0.0679861	0.00928	0.136734
662	0.0679976	0.00925	0.136672
663	0.0680696	0.00924	0.136665
663	0.0681877	0.00924	0.136701
664	0.068325	0.00927	0.13676
664	0.0684526	0.00933	0.136817
665	0.0685491	0.00944	0.136856
665	0.0686026	0.00959	0.136867
666	0.0686097	0.00979	0.136847
666	0.0685688	0.01	0.136796
667	0.0684781	0.0102	0.13672
667	0.0683388	0.0104	0.136632
668	0.0681687	0.0105	0.136561
668	0.0680103	0.0105	0.136542
669	0.0679126	0.0104	0.136586
669	0.0678924	0.0102	0.136669
670	0.0679322	0.0101	0.136754
670	0.0680024	0.01	0.136816
671	0.0680784	0.00989	0.136846
671	0.068141	0.00976	0.136843
672	0.0681756	0.0096	0.136815
672	0.0681708	0.0094	0.136776
673	0.0681229	0.0092	0.136742
673	0.0680373	0.009	0.136725
674	0.067928	0.00885	0.136727
674	0.0678141	0.00874	0.136738
674	0.0677131	0.00867	0.136736
675	0.0676389	0.00863	0.136702
675	0.0675996	0.00859	0.13662
676	0.0675975	0.00855	0.136494
676	0.067629	0.00849	0.136339
677	0.0676827	0.00844	0.136184
677	0.067741	0.0084	0.13605
678	0.0677813	0.0084	0.135954
678	0.0677829	0.00844	0.135898
679	0.0677321	0.0085	0.13588
679	0.0676296	0.00855	0.135897
680	0.0674935	0.0086	0.135952
680	0.0673571	0.00861	0.136049
681	0.0672577	0.0086	0.136189
681	0.0672235	0.00858	0.136365
682	0.0672604	0.00857	0.136553
682	0.0673503	0.00859	0.13672
683	0.0674576	0.00864	0.136833
683	0.0675427	0.00871	0.136865
684	0.0675765	0.00878	0.136813
684	0.0675537	0.00883	0.136694
685	0.067493	0.00883	0.136546
685	0.0674298	0.00878	0.136409
686	0.0673991	0.00869	0.136313
686	0.0674211	0.00857	0.13627
687	0.0674928	0.00846	0.136274
687	0.0675911	0.00838	0.136309
688	0.0676814	0.00833	0.136356
688	0.0677332	0.00834	0.136405
688	0.0677313	0.00839	0.136454
689	0.0676823	0.00847	0.136507
689	0.0676085	0.00856	0.136564
690	0.0675386	0.00864	0.136622
690	0.0674951	0.00868	0.136671
691	0.0674891	0.00868	0.136694
691	0.0675179	0.00864	0.136682
692	0.0675692	0.00858	0.136633
692	0.0676281	0.0085	0.136555
693	0.0676816	0.00844	0.136464
693	0.0677226	0.00842	0.136375
694	0.0677501	0.00843	0.136299
694	0.0677669	0.00848	0.13624
695	0.0677784	0.00855	0.136197
695	0.0677915	0.00862	0.13617
696	0.0678132	0.0087	0.136159
696	0.0678496	0.00876	0.136171
697	0.0679036	0.00881	0.136211
697	0.0679716	0.00883	0.13628
698	0.0680442	0.00883	0.136372
698	0.0681054	0.00882	0.136473
699	0.0681385	0.00879	0.136562
699	0.0681305	0.00874	0.136621
700	0.068079	0.00869	0.136639
700	0.0679939	0.00865	0.136614
701	0.0678942	0.0086	0.136558
701	0.0678012	0.00856	0.136485
701	0.0677309	0.00852	0.136409
702	0.0676872	0.00846	0.13634
702	0.0676624	0.00839	0.136282
703	0.0676394	0.0083	0.136233
703	0.0675999	0.0082	0.136188
704	0.0675302	0.00812	0.136143
704	0.0674278	0.00806	0.136096
705	0.0672995	0.00804	0.136047
705	0.0671593	0.00805	0.135999
706	0.0670219	0.00808	0.135953
706	0.0668985	0.00811	0.135913
707	0.0667932	0.00812	0.135884
707	0.0667036	0.0081	0.135868
708	0.0666221	0.00804	0.135866
708	0.0665392	0.00796	0.135875
709	0.0664465	0.00787	0.135884
709	0.0663397	0.00779	0.135882
710	0.0662188	0.00773	0.135855
710	0.0660895	0.0077	0.135792
711	0.0659608	0.00769	0.13569
711	0.0658446	0.00771	0.135555
712	0.0657505	0.00776	0.135403
712	0.0656851	0.00781	0.135254
713	0.0656479	0.00787	0.135129
713	0.0656338	0.00791	0.13504
714	0.065633	0.00793	0.134995
714	0.0656357	0.00793	0.134989
715	0.0656337	0.0079	0.135012
715	0.0656231	0.00785	0.135052
715	0.0656038	0.00781	0.135093
716	0.065578	0.00778	0.135123
716	0.0655471	0.00779	0.135137
717	0.0655117	0.00781	0.135131
717	0.0654693	0.00786	0.135107
718	0.0654185	0.0079	0.135068
718	0.0653598	0.00792	0.13502
719	0.0652994	0.00791	0.134968
719	0.0652474	0.00788	0.134912
720	0.0652156	0.00783	0.134853
720	0.0652119	0.00778	0.134786
721	0.0652365	0.00774	0.134709
721	0.0652797	0.00772	0.134619
722	0.065325	0.0077	0.134522
722	0.0653535	0.00768	0.134425
723	0.0653514	0.00764	0.134341
723	0.0653141	0.0076	0.134282
724	0.0652483	0.00754	0.134254
724	0.065169	0.00749	0.134258
725	0.065095	0.00746	0.134288
725	0.0650413	0.00745	0.134333
726	0.0650162	0.00745	0.13438
726	0.0650176	0.00745	0.134419
727	0.0650357	0.00745	0.134442
727	0.0650567	0.00742	0.134445
728	0.0650686	0.00739	0.134424
728	0.0650648	0.00735	0.13438
728	0.0650457	0.00731	0.134312
729	0.0650175	0.00728	0.134222
729	0.0649895	0.00726	0.134119
730	0.0649703	0.00725	0.134012
730	0.0649656	0.00723	0.133917
731	0.0649769	0.00721	0.13385
731	0.0650027	0.00718	0.13382
732	0.0650403	0.00716	0.133833
732	0.0650878	0.00715	0.133883
733	0.0651446	0.00718	0.13396
733	0.0652121	0.00723	0.134047
734	0.0652912	0.0073	0.134128
734	0.0653807	0.00736	0.134189
735	0.065476	0.00741	0.134221
735	0.0655689	0.00744	0.134219
736	0.065649	0.00744	0.134187
736	0.0657059	0.00743	0.134132
737	0.0657321	0.00742	0.134064
737	0.0657257	0.00741	0.133996
738	0.0656914	0.00742	0.133938
738	0.0656403	0.00743	0.1339
739	0.0655865	0.00745	0.133883
739	0.0655442	0.00748	0.133886
740	0.0655226	0.0075	0.133901
740	0.0655244	0.00752	0.13392
741	0.0655456	0.00754	0.133938
741	0.0655769	0.00755	0.133954
742	0.0656066	0.00756	0.133972
742	0.0656249	0.00755	0.133996
742	0.0656254	0.00753	0.134029
743	0.065607	0.00751	0.134065
743	0.0655725	0.0075	0.134096
744	0.0655271	0.0075	0.134108
744	0.0654761	0.00752	0.134091
745	0.0654239	0.00756	0.134042
745	0.0653724	0.00761	0.133966
746	0.0653211	0.00766	0.133878
746	0.0652673	0.00769	0.133795
747	0.0652071	0.00769	0.13373
747	0.065136	0.00766	0.133687
748	0.0650503	0.00761	0.133662
748	0.0649481	0.00754	0.133644
749	0.0648313	0.00746	0.133621
749	0.0647043	0.00737	0.133588
750	0.0645753	0.00729	0.133547
750	0.0644527	0.0072	0.133508
751	0.0643442	0.00712	0.13348
751	0.0642536	0.00704	0.133474
752	0.0641813	0.00698	0.133491
752	0.0641233	0.00693	0.133529
753	0.0640742	0.00691	0.13358
753	0.064028	0.0069	0.133639
754	0.0639813	0.00692	0.133697
754	0.0639336	0.00694	0.133752
755	0.0638876	0.00697	0.133799
755	0.0638478	0.00698	0.133832
755	0.063819	0.00698	0.133843
756	0.0638043	0.00697	0.133825
756	0.0638042	0.00694	0.133773
757	0.0638154	0.0069	0.133689
757	0.0638324	0.00684	0.133581
758	0.0638484	0.00678	0.133464
758	0.0638571	0.00671	0.133356
759	0.0638545	0.00665	0.13327
759	0.0638398	0.0066	0.133214
760	0.0638142	0.00659	0.133186
760	0.0637814	0.0066	0.133177
761	0.063745	0.00666	0.133178
761	0.0637083	0.00673	0.133176
762	0.0636735	0.00681	0.133163
762	0.0636417	0.00687	0.133134
763	0.0636137	0.00691	0.133088
763	0.063591	0.00691	0.133028
764	0.0635754	0.00687	0.132959
764	0.0635702	0.00682	0.132889
765	0.0635772	0.00675	0.132827
765	0.0635973	0.00669	0.13278
766	0.0636286	0.00664	0.132754
766	0.0636667	0.00662	0.132749
767	0.0637059	0.00663	0.132758
767	0.0637398	0.00665	0.132771
768	0.063763	0.00668	0.132775
768	0.0637718	0.00672	0.132759
769	0.0637641	0.00675	0.13272
769	0.0637404	0.00677	0.132663
769	0.0637028	0.00677	0.132598
770	0.0636557	0.00676	0.132541
770	0.063605	0.00672	0.132507
771	0.0635583	0.00667	0.132503
771	0.0635223	0.00663	0.132531
772	0.0635031	0.0066	0.132585
772	0.0635023	0.00659	0.132655
773	0.0635171	0.00661	0.132726
773	0.0635392	0.00665	0.132785
774	0.0635579	0.0067	0.132824
774	0.0635628	0.00676	0.132838
775	0.0635479	0.0068	0.132829
775	0.0635133	0.00682	0.132801
776	0.0634661	0.00682	0.132764
776	0.0634174	0.0068	0.132727
777	0.0633792	0.00677	0.132698
777	0.0633605	0.00673	0.132682
778	0.0633657	0.00671	0.132678
778	0.0633936	0.0067	0.132682
779	0.0634401	0.00671	0.132687
779	0.0634997	0.00675	0.132686
780	0.0635675	0.00681	0.132673
780	0.0636378	0.00687	0.132647
781	0.0637043	0.00692	0.132612
781	0.0637578	0.00695	0.132572
782	0.0637879	0.00694	0.132533
782	0.0637844	0.0069	0.132501
782	0.0637416	0.00683	0.132477
783	0.0636609	0.00674	0.132459
783	0.0635528	0.00665	0.132442
784	0.0634347	0.00657	0.132421
784	0.0633261	0.00652	0.132388
785	0.0632426	0.0065	0.132339
785	0.06319	0.0065	0.132271
786	0.0631632	0.00651	0.132184
786	0.0631488	0.00654	0.132087
787	0.0631307	0.00656	0.131991
787	0.0630966	0.00657	0.131911
788	0.0630419	0.00659	0.13186
788	0.0629718	0.00661	0.131845
789	0.0628966	0.00663	0.131864
789	0.062829	0.00665	0.131904
790	0.0627776	0.00666	0.131947
790	0.0627452	0.00665	0.131974
791	0.0627297	0.00663	0.131975
791	0.0627261	0.00657	0.131947
792	0.0627296	0.0065	0.131902
792	0.0627388	0.00642	0.131857
793	0.0627546	0.00636	0.131826
793	0.0627803	0.00632	0.131818
794	0.0628175	0.0063	0.131832
794	0.062866	0.00631	0.131856
795	0.0629216	0.00633	0.131874
795	0.0629777	0.00636	0.131875
796	0.0630257	0.00637	0.131853
796	0.0630579	0.00637	0.131812
796	0.0630685	0.00635	0.131761
797	0.0630544	0.00633	0.131708
797	0.0630161	0.0063	0.131659
798	0.0629571	0.00629	0.131612
798	0.0628838	0.00629	0.131568
799	0.0628049	0.0063	0.131522
799	0.0627299	0.0063	0.13148
800	0.0626682	0.0063	0.131446
800	0.0626262	0.00629	0.13143
801	0.0626071	0.00627	0.131439
801	0.0626093	0.00624	0.131471
802	0.062629	0.00621	0.131522
802	0.0626599	0.00618	0.131581
803	0.0626962	0.00617	0.131638
803	0.0627322	0.00616	0.131687
804	0.0627641	0.00616	0.131725
804	0.0627889	0.00616	0.131756
805	0.0628051	0.00617	0.131783
805	0.0628127	0.00617	0.131807
806	0.0628138	0.00616	0.131825
806	0.0628121	0.00615	0.131833
807	0.0628133	0.00614	0.131823
807	0.0628226	0.00613	0.131792
808	0.0628434	0.00612	0.131741
808	0.0628746	0.00611	0.131674
809	0.0629106	0.0061	0.1316
809	0.0629424	0.0061	0.131526
809	0.0629608	0.0061	0.13146
810	0.0629593	0.00609	0.131407
810	0.0629373	0.00608	0.131374
811	0.0629004	0.00606	0.131366
811	0.0628588	0.00603	0.131386
812	0.0628241	0.006	0.131431
812	0.0628054	0.00599	0.131495
813	0.0628067	0.006	0.131562
813	0.0628271	0.00604	0.131617
814	0.0628617	0.00611	0.131643
814	0.062904	0.00619	0.131634
815	0.0629482	0.00628	0.131592
815	0.0629903	0.00637	0.131529
816	0.0630283	0.00644	0.131464
816	0.0630615	0.00648	0.131414
817	0.0630895	0.00651	0.131388
817	0.0631121	0.00652	0.131387
818	0.0631283	0.00652	0.131404
818	0.0631381	0.00652	0.131429
819	0.0631402	0.0065	0.131451
819	0.063134	0.00648	0.131469
820	0.0631175	0.00644	0.131481
820	0.0630889	0.00639	0.131492
821	0.0630466	0.00634	0.131505
821	0.0629917	0.0063	0.131519
822	0.062929	0.00627	0.131531
822	0.0628676	0.00626	0.131536
823	0.0628185	0.00627	0.131534
823	0.0627928	0.00629	0.131528
823	0.0627966	0.00632	0.131522
824	0.062829	0.00635	0.131522
824	0.0628823	0.00638	0.131531
825	0.0629446	0.00639	0.131549
825	0.0630038	0.00641	0.13157
826	0.0630516	0.00643	0.131588
826	0.0630852	0.00646	0.131599
827	0.0631073	0.00649	0.1316
827	0.063123	0.00652	0.131595
828	0.0631366	0.00654	0.131587
828	0.0631491	0.00654	0.13158
829	0.0631584	0.00653	0.131574
829	0.0631605	0.0065	0.131567
830	0.0631529	0.00645	0.131556
830	0.0631359	0.00641	0.131541
831	0.0631128	0.00637	0.131522
831	0.0630883	0.00635	0.131499
832	0.0630649	0.00633	0.131474
832	0.0630405	0.00632	0.131442
833	0.0630094	0.00633	0.1314
833	0.0629632	0.00633	0.131342
834	0.0628959	0.00633	0.131267
834	0.0628062	0.00634	0.13118
835	0.0627004	0.00634	0.131095
835	0.0625907	0.00633	0.131025
836	0.062492	0.00633	0.130984
836	0.0624174	0.00632	0.130979
836	0.062375	0.00631	0.131005
837	0.0623649	0.00631	0.131048
837	0.0623818	0.0063	0.131094
838	0.0624146	0.00631	0.131129
838	0.0624503	0.00631	0.131145
839	0.0624765	0.00632	0.131146
839	0.0624833	0.00632	0.131139
840	0.0624655	0.00632	0.131133
840	0.0624229	0.00631	0.131132
841	0.0623595	0.0063	0.131137
841	0.0622842	0.00628	0.131141
842	0.062207	0.00627	0.131138
842	0.0621381	0.00626	0.131123
843	0.0620839	0.00625	0.131095
843	0.0620468	0.00626	0.131056
844	0.0620236	0.00626	0.131008
844	0.0620087	0.00627	0.130955
845	0.0619963	0.00628	0.130895
845	0.061983	0.0063	0.130827
846	0.0619686	0.00631	0.130751
846	0.0619565	0.00632	0.130671
847	0.0619501	0.00633	0.130593
847	0.0619516	0.00633	0.130527
848	0.0619596	0.00632	0.130478
848	0.0619698	0.00631	0.130448
849	0.0619763	0.0063	0.130435
849	0.0619749	0.0063	0.130433
850	0.0619633	0.00631	0.130434
850	0.0619438	0.00633	0.130433
850	0.0619206	0.00635	0.13043
851	0.0618995	0.00638	0.130425
851	0.0618848	0.00639	0.130419
852	0.0618793	0.0064	0.130413
852	0.0618838	0.00639	0.130403
853	0.0618983	0.00637	0.130385
853	0.0619213	0.00634	0.130355
854	0.0619502	0.00632	0.130316
854	0.0619803	0.0063	0.130271
855	0.0620048	0.00629	0.130231
855	0.0620151	0.00629	0.130204
856	0.0620025	0.0063	0.130194
856	0.0619613	0.00631	0.130203
857	0.0618914	0.00631	0.130223
857	0.0617993	0.0063	0.130247
858	0.0616976	0.00628	0.130265
858	0.0616019	0.00626	0.13027
859	0.061527	0.00625	0.13026
859	0.0614831	0.00625	0.130235
860	0.061474	0.00627	0.130196
860	0.0614978	0.00632	0.130145
861	0.0615479	0.00638	0.130087
861	0.0616152	0.00644	0.130027
862	0.0616895	0.00649	0.129972
862	0.061761	0.00653	0.129929
863	0.0618204	0.00655	0.129904
863	0.0618597	0.00657	0.1299
863	0.0618734	0.00658	0.129915
864	0.0618588	0.0066	0.129945
864	0.0618187	0.00663	0.12998
865	0.0617602	0.00666	0.130015
865	0.0616948	0.00669	0.130043
866	0.0616351	0.00672	0.130066
866	0.0615928	0.00673	0.130083
867	0.061575	0.00673	0.130095
867	0.0615843	0.0067	0.130099
868	0.0616181	0.00667	0.13009
868	0.0616708	0.00663	0.13006
869	0.0617345	0.0066	0.130004
869	0.061801	0.00658	0.129924
870	0.0618617	0.00658	0.12983
870	0.0619087	0.00659	0.129737
871	0.0619358	0.00661	0.129663
871	0.061939	0.00664	0.129621
872	0.0619182	0.00667	0.129619
872	0.0618785	0.00671	0.129657
873	0.0618294	0.00675	0.129728
873	0.0617842	0.00678	0.129819
874	0.0617558	0.00682	0.129918
874	0.0617546	0.00684	0.130011
875	0.061784	0.00686	0.130089
875	0.0618422	0.00687	0.130139
876	0.0619215	0.00689	0.130155
876	0.0620113	0.0069	0.130131
877	0.0621008	0.00693	0.130071
877	0.0621808	0.00695	0.129983
877	0.0622447	0.00698	0.129886
878	0.0622891	0.007	0.1298
878	0.0623133	0.00701	0.129746
879	0.0623195	0.00702	0.129733
879	0.0623119	0.00703	0.12976
880	0.0622978	0.00705	0.129816
880	0.0622854	0.00707	0.12988
881	0.0622834	0.00711	0.129933
881	0.0622978	0.00716	0.129961
882	0.0623303	0.00721	0.12996
882	0.0623774	0.00725	0.129934
883	0.0624319	0.00729	0.129892
883	0.0624845	0.00732	0.129843
884	0.062528	0.00735	0.129794
884	0.0625585	0.00737	0.129746
885	0.0625773	0.00741	0.1297
885	0.0625882	0.00744	0.129657
886	0.062597	0.00748	0.129621
886	0.0626069	0.0075	0.129599
887	0.0626185	0.0075	0.129594
887	0.062628	0.00748	0.129608
888	0.0626314	0.00743	0.129637
888	0.0626239	0.00737	0.129671
889	0.0626042	0.0073	0.129699
889	0.0625739	0.00725	0.129711
890	0.0625378	0.00721	0.129704
890	0.0625026	0.0072	0.129683
890	0.0624749	0.0072	0.129657
891	0.0624593	0.00723	0.129633
891	0.062458	0.00727	0.129618
892	0.062469	0.00732	0.129612
892	0.062487	0.00738	0.129611
893	0.0625036	0.00743	0.12961
893	0.0625094	0.00749	0.129606
894	0.0624967	0.00753	0.129599
894	0.0624625	0.00756	0.129595
895	0.0624095	0.00757	0.129601
895	0.0623472	0.00756	0.12962
896	0.0622888	0.00753	0.129654
896	0.0622475	0.00748	0.129696
897	0.0622313	0.00744	0.129739
897	0.0622402	0.0074	0.129772
898	0.0622649	0.00737	0.129791
898	0.062292	0.00736	0.129794
899	0.0623071	0.00738	0.129784
899	0.062302	0.0074	0.129769
900	0.0622769	0.00743	0.129755
900	0.0622406	0.00746	0.129746
901	0.0622067	0.00749	0.129744
901	0.0621874	0.0075	0.129749
902	0.062189	0.0075	0.129759
902	0.0622097	0.00748	0.129771
903	0.0622412	0.00746	0.129782
903	0.0622728	0.00743	0.129788
904	0.0622961	0.00739	0.129788
904	0.062309	0.00736	0.12978
904	0.0623147	0.00734	0.129763
905	0.0623211	0.00732	0.129742
905	0.062335	0.00732	0.129719
906	0.0623599	0.00732	0.129699
906	0.0623942	0.00733	0.129685
907	0.0624321	0.00734	0.129679
907	0.0624662	0.00733	0.129678
908	0.0624911	0.00732	0.129681
908	0.062505	0.0073	0.129684
909	0.0625103	0.00727	0.129684
909	0.0625115	0.00725	0.129682
910	0.0625138	0.00723	0.129677
910	0.0625205	0.00721	0.129671
911	0.0625332	0.00722	0.129664
911	0.0625508	0.00723	0.129653
912	0.0625723	0.00726	0.129636
912	0.0625965	0.0073	0.129611
913	0.062624	0.00734	0.12958
913	0.0626564	0.0074	0.129549
914	0.0626968	0.00747	0.129526
914	0.062749	0.00753	0.129519
915	0.0628164	0.0076	0.129533
915	0.0629015	0.00766	0.129571
916	0.0630043	0.00772	0.129626
916	0.0631217	0.00776	0.129693
917	0.0632475	0.00779	0.12976
917	0.0633723	0.0078	0.12982
917	0.0634846	0.0078	0.129868
918	0.0635745	0.00778	0.129903
918	0.0636349	0.00775	0.129924
919	0.0636632	0.00772	0.129928
919	0.0636635	0.00769	0.129916
920	0.0636437	0.00767	0.129886
920	0.0636143	0.00766	0.129837
921	0.0635844	0.00767	0.129774
921	0.0635605	0.00771	0.129704
922	0.0635451	0.00776	0.129639
922	0.0635385	0.00782	0.129589
923	0.06354	0.00789	0.129563
923	0.0635495	0.00794	0.129563
924	0.0635685	0.00797	0.129586
924	0.0635997	0.00797	0.129624
925	0.0636441	0.00794	0.129668
925	0.0637013	0.0079	0.129708
926	0.0637671	0.00784	0.129738
926	0.0638349	0.00778	0.129756
927	0.0638962	0.00774	0.129761
927	0.0639434	0.0077	0.129753
928	0.0639717	0.00768	0.129734
928	0.0639801	0.00767	0.129706
929	0.0639719	0.00766	0.129672
929	0.0639533	0.00765	0.129636
930	0.0639325	0.00764	0.129605
930	0.0639171	0.00764	0.129585
930	0.0639128	0.00764	0.129579
931	0.0639217	0.00766	0.129589
931	0.0639418	0.0077	0.129613
932	0.0639675	0.00776	0.129645
932	0.063991	0.00783	0.129681
933	0.0640052	0.00792	0.129713
933	0.0640047	0.008	0.129741
934	0.0639892	0.00807	0.129761
934	0.0639617	0.00814	0.129774
935	0.0639293	0.00818	0.129778
935	0.0638991	0.00821	0.129772
936	0.0638772	0.00824	0.129753
936	0.0638662	0.00825	0.12972
937	0.0638655	0.00827	0.129674
937	0.0638725	0.0083	0.129617
938	0.0638847	0.00833	0.129555
938	0.0639006	0.00836	0.129497
939	0.0639201	0.00839	0.129447
939	0.0639434	0.00841	0.129412
940	0.0639701	0.00842	0.129389
940	0.063998	0.00841	0.129377
941	0.0640238	0.00838	0.129369
941	0.0640449	0.00835	0.129358
942	0.064061	0.00833	0.12934
942	0.0640752	0.00831	0.129315
943	0.0640938	0.0083	0.129287
943	0.0641233	0.00832	0.129264
944	0.064168	0.00835	0.129257
944	0.0642275	0.00838	0.129276
944	0.0642967	0.00843	0.129329
945	0.0643671	0.00847	0.129414
945	0.0644313	0.00851	0.129524
946	0.0644851	0.00856	0.129641
946	0.0645294	0.00861	0.129744
947	0.0645698	0.00866	0.129814
947	0.0646127	0.00872	0.129837
948	0.0646621	0.00879	0.12981
948	0.0647181	0.00885	0.129741
949	0.0647764	0.0089	0.129648
949	0.0648316	0.00894	0.129551
950	0.0648804	0.00897	0.129473
950	0.0649242	0.009	0.129426
951	0.0649692	0.00902	0.129413
951	0.0650241	0.00904	0.129429
952	0.0650958	0.00907	0.12946
952	0.0651858	0.00911	0.129494
953	0.0652895	0.00916	0.12952
953	0.0653979	0.00921	0.129532
954	0.0655008	0.00926	0.12953
954	0.0655923	0.00931	0.12952
955	0.0656718	0.00935	0.129508
955	0.0657448	0.0094	0.129501
956	0.0658187	0.00944	0.129503
956	0.0658998	0.00947	0.129516
957	0.0659883	0.0095	0.129537
957	0.0660796	0.00953	0.129563
957	0.0661649	0.00955	0.129591
958	0.0662364	0.00956	0.129616
958	0.0662898	0.00957	0.129638
959	0.0663267	0.00958	0.129657
959	0.0663531	0.00959	0.129676
960	0.066377	0.0096	0.129697
960	0.0664043	0.00962	0.129723
961	0.0664372	0.00963	0.129754
961	0.066473	0.00965	0.129788
962	0.066507	0.00966	0.129818
962	0.0665333	0.00966	0.129838
963	0.0665476	0.00967	0.129844
963	0.0665476	0.00968	0.129834
964	0.0665333	0.0097	0.12981
964	0.0665046	0.00971	0.129779
965	0.0664629	0.00974	0.129745
965	0.0664089	0.00975	0.129713
966	0.0663456	0.00977	0.129685
966	0.0662774	0.00978	0.129662
967	0.0662102	0.00979	0.129644
967	0.0661503	0.00979	0.129631
968	0.0661024	0.0098	0.129624
968	0.066068	0.00981	0.129626
969	0.0660452	0.00982	0.129637
969	0.0660283	0.00984	0.129657
970	0.0660104	0.00986	0.129679
970	0.0659849	0.00988	0.129696
971	0.0659474	0.0099	0.1297
971	0.0658964	0.00992	0.129689
971	0.0658328	0.00994	0.129666
972	0.0657585	0.00996	0.129639
972	0.065676	0.00997	0.129616
973	0.0655871	0.00997	0.129606
973	0.065493	0.00995	0.12961
974	0.0653948	0.00992	0.129624
974	0.0652943	0.00987	0.129639
975	0.0651938	0.00982	0.129647
975	0.0650965	0.00977	0.129643
976	0.0650058	0.00974	0.12963
976	0.0649249	0.00972	0.129615
977	0.0648556	0.00972	0.129605
977	0.0647984	0.00975	0.129607
978	0.0647512	0.00979	0.12962
978	0.0647113	0.00984	0.129637
979	0.0646744	0.0099	0.129648
979	0.0646376	0.00995	0.129647
980	0.064599	0.00999	0.129631
980	0.0645594	0.01	0.129602
981	0.0645216	0.01	0.129568
981	0.0644902	0.01	0.129537
982	0.0644688	0.00999	0.129513
982	0.0644604	0.00998	0.129497
983	0.0644651	0.00998	0.129486
983	0.0644811	0.01	0.129475
984	0.0645043	0.01	0.12946
984	0.0645315	0.0101	0.129442
984	0.064559	0.0102	0.129422
985	0.0645857	0.0102	0.129406
985	0.0646122	0.0103	0.129395
986	0.0646399	0.0103	0.129392
986	0.064671	0.0103	0.129395
987	0.0647076	0.0104	0.129402
987	0.0647509	0.0104	0.129412
988	0.064802	0.0104	0.129424
988	0.0648609	0.0104	0.12944
989	0.0649274	0.0104	0.129457
989	0.0649997	0.0105	0.129476
990	0.0650754	0.0105	0.129493
990	0.065151	0.0105	0.129506
991	0.0652236	0.0106	0.129514
991	0.0652912	0.0106	0.12952
992	0.0653553	0.0107	0.129528
992	0.0654208	0.0107	0.12954
993	0.0654959	0.0108	0.129559
993	0.0655899	0.0109	0.129579
994	0.0657101	0.011	0.129594
994	0.0658583	0.011	0.129595
995	0.0660293	0.011	0.129576
995	0.0662113	0.011	0.129536
996	0.0663887	0.011	0.129482
996	0.0665457	0.011	0.129423
997	0.0666715	0.011	0.129371
997	0.0667633	0.0111	0.129336
998	0.0668269	0.0111	0.129321
998	0.0668747	0.0111	0.129325
998	0.0669217	0.0112	0.129346
999	0.0669813	0.0112	0.129378
999	0.0670623	0.0112	0.129422
1000	0.067167	0.0113	0.129475
1000	0.0672925	0.0113	0.129535
1000	0.0674316	0.0113	0.129599
1000	0.0675766	0.0113	0.129658
1000	0.0677204	0.0114	0.129702
1000	0.0678585	0.0114	0.129723
1000	0.0679893	0.0115	0.129717
1000	0.0681144	0.0116	0.12969
1000	0.0682367	0.0117	0.129651
1000	0.0683601	0.0118	0.129613
1000	0.0684873	0.0119	0.12959
1010	0.0686194	0.012	0.129586
1010	0.0687543	0.0121	0.1296
1010	0.0688879	0.0122	0.129627
1010	0.0690149	0.0123	0.129658
1010	0.0691317	0.0124	0.129688
1010	0.0692374	0.0124	0.129713
1010	0.0693352	0.0124	0.129737
1010	0.0694313	0.0124	0.129765
1010	0.069532	0.0124	0.129798
1010	0.0696407	0.0124	0.129838
1010	0.0697558	0.0124	0.129882
1010	0.0698714	0.0123	0.129924
1010	0.0699795	0.0123	0.129959
1010	0.0700739	0.0123	0.129985
1010	0.0701539	0.0122	0.130003
1010	0.0702239	0.0122	0.130015
1010	0.070293	0.0122	0.130026
1010	0.070369	0.0122	0.13004
1010	0.0704541	0.0123	0.130059
1010	0.0705436	0.0123	0.130083
1010	0.0706269	0.0124	0.130111
1020	0.0706918	0.0124	0.130144
1020	0.0707321	0.0124	0.130178
1020	0.0707498	0.0124	0.130214
1020	0.0707565	0.0124	0.130248
1020	0.070769	0.0125	0.130279
1020	0.0708023	0.0125	0.130307
1020	0.0708638	0.0126	0.130332
1020	0.0709507	0.0127	0.130353
1020	0.0710501	0.0127	0.13037
1020	0.071146	0.0128	0.130384
1020	0.0712237	0.0129	0.130393
1020	0.0712763	0.013	0.130394
1020	0.0713057	0.013	0.130386
1020	0.0713202	0.013	0.130367
1020	0.0713302	0.013	0.13034
1020	0.0713445	0.013	0.13031
1020	0.0713673	0.013	0.130281
1020	0.0713987	0.013	0.130256
1020	0.0714356	0.013	0.130237
1020	0.0714745	0.013	0.130222
1020	0.0715125	0.013	0.130209
1030	0.0715481	0.0131	0.130196
1030	0.0715797	0.0131	0.130184
1030	0.0716066	0.0132	0.13018
1030	0.0716284	0.0132	0.13019
1030	0.0716464	0.0132	0.130219
1030	0.0716629	0.0132	0.130268
1030	0.0716815	0.0132	0.130331
1030	0.0717054	0.0132	0.130398
1030	0.0717353	0.0132	0.130457
1030	0.0717685	0.0132	0.1305
1030	0.0718004	0.0132	0.130524
1030	0.0718259	0.0133	0.130532
1030	0.0718441	0.0133	0.130529
1030	0.0718586	0.0133	0.130522
1030	0.0718791	0.0133	0.130516
1030	0.0719166	0.0134	0.13051
1030	0.0719794	0.0134	0.130505
1030	0.0720694	0.0134	0.130499
1030	0.0721808	0.0134	0.130495
1030	0.0723013	0.0134	0.130498
1040	0.0724179	0.0134	0.130514
1040	0.072521	0.0134	0.130544
1040	0.0726088	0.0134	0.130587
1040	0.0726864	0.0133	0.130634
1040	0.0727627	0.0132	0.130674
1040	0.0728454	0.0132	0.130699
1040	0.0729381	0.0131	0.130702
1040	0.073039	0.0131	0.130686
1040	0.0731447	0.013	0.130661
1040	0.073252	0.013	0.130635
1040	0.0733635	0.013	0.130619
1040	0.0734852	0.013	0.130616
1040	0.0736255	0.013	0.130626
1040	0.0737893	0.0131	0.130645
1040	0.0739747	0.0132	0.130672
1040	0.0741719	0.0134	0.130705
1040	0.0743669	0.0135	0.130745
1040	0.0745453	0.0136	0.130793
1040	0.0746993	0.0137	0.130849
1040	0.0748291	0.0138	0.130909
1040	0.0749421	0.0139	0.130965
1050	0.0750486	0.0139	0.13101
1050	0.0751575	0.014	0.131042
1050	0.0752725	0.0141	0.131063
1050	0.0753928	0.0141	0.131079
1050	0.0755154	0.0142	0.1311
1050	0.0756387	0.0142	0.131131
1050	0.0757646	0.0143	0.131175
1050	0.0758987	0.0144	0.131224
1050	0.0760463	0.0145	0.13127
1050	0.07621	0.0145	0.131302
1050	0.0763858	0.0146	0.131314
1050	0.0765644	0.0147	0.131306
1050	0.0767328	0.0147	0.131285
1050	0.0768801	0.0148	0.13126
1050	0.0769991	0.0148	0.131241
1050	0.0770896	0.0148	0.131233
1050	0.0771553	0.0148	0.131237
1050	0.0772019	0.0148	0.131252
1050	0.0772342	0.0148	0.131274
1050	0.0772545	0.0148	0.1313
1050	0.0772631	0.0148	0.131332
1060	0.0772601	0.0148	0.13137
1060	0.0772464	0.0148	0.131414
1060	0.0772259	0.0148	0.131465
1060	0.0772038	0.0148	0.131517
1060	0.0771863	0.0148	0.131566
1060	0.0771785	0.0148	0.131606
1060	0.0771831	0.0148	0.131633
1060	0.0772005	0.0148	0.131644
1060	0.0772281	0.0147	0.131641
1060	0.0772624	0.0147	0.131627
1060	0.0772991	0.0146	0.131605
1060	0.0773339	0.0146	0.131579
1060	0.0773635	0.0146	0.131552
1060	0.077385	0.0147	0.131529
1060	0.0773968	0.0147	0.131512
1060	0.0773992	0.0147	0.131505
1060	0.0773939	0.0147	0.131508
1060	0.0773831	0.0146	0.131522
1060	0.0773692	0.0146	0.131546
1060	0.0773531	0.0145	0.131578
1070	0.0773344	0.0144	0.131614
1070	0.0773112	0.0144	0.131653
1070	0.0772817	0.0144	0.131691
1070	0.077245	0.0143	0.131726
1070	0.0772032	0.0143	0.131752
1070	0.0771608	0.0143	0.131769
1070	0.0771236	0.0142	0.131773
1070	0.077097	0.0142	0.131768
1070	0.0770842	0.0142	0.131757
1070	0.0770838	0.0141	0.131748
1070	0.0770913	0.014	0.131749
1070	0.0770988	0.014	0.131764
1070	0.0770981	0.0139	0.131793
1070	0.0770832	0.0139	0.131829
1070	0.0770516	0.0138	0.131865
1070	0.077005	0.0138	0.131892
1070	0.0769481	0.0138	0.131904
1070	0.0768869	0.0137	0.131903
1070	0.0768264	0.0137	0.131896
1070	0.0767691	0.0136	0.131892
1070	0.0767146	0.0136	0.131897
1080	0.0766598	0.0136	0.131913
1080	0.0766016	0.0136	0.131934
1080	0.0765383	0.0136	0.13195
1080	0.0764705	0.0135	0.131954
1080	0.0764014	0.0135	0.131939
1080	0.0763358	0.0134	0.131911
1080	0.0762781	0.0134	0.131879
1080	0.0762305	0.0134	0.131856
1080	0.0761931	0.0134	0.131854
1080	0.0761643	0.0133	0.131878
1080	0.0761416	0.0133	0.131925
1080	0.076124	0.0134	0.131985
1080	0.0761111	0.0133	0.132048
1080	0.0761039	0.0133	0.132103
1080	0.0761026	0.0133	0.132144
1080	0.0761059	0.0132	0.132168
1080	0.0761099	0.0132	0.13218
1080	0.0761093	0.0131	0.132182
1080	0.0760984	0.013	0.132178
1080	0.0760733	0.013	0.132169
1080	0.076033	0.013	0.132156
1090	0.0759795	0.0129	0.13214
1090	0.0759167	0.0129	0.132121
1090	0.0758488	0.0129	0.132102
1090	0.0757783	0.0128	0.132084
1090	0.0757065	0.0128	0.132068
1090	0.0756331	0.0127	0.132051
1090	0.0755581	0.0126	0.132032
1090	0.0754821	0.0126	0.132008
1090	0.075407	0.0125	0.131977
1090	0.0753342	0.0125	0.131938
1090	0.0752641	0.0125	0.131894
1090	0.0751953	0.0125	0.131848
1090	0.0751249	0.0125	0.131803
1090	0.0750499	0.0125	0.131762
1090	0.0749697	0.0125	0.131729
1090	0.0748862	0.0125	0.131705
1090	0.0748042	0.0125	0.131692
1090	0.0747289	0.0124	0.131691
1090	0.0746646	0.0124	0.131699
1090	0.074612	0.0123	0.131716
1090	0.0745686	0.0123	0.131737
1100	0.074529	0.0122	0.131761
1100	0.0744878	0.0122	0.131785
1100	0.0744403	0.0122	0.131809
1100	0.0743842	0.0121	0.131835
1100	0.0743185	0.0121	0.131862
1100	0.0742436	0.0121	0.131891
1100	0.0741594	0.0121	0.131918
1100	0.0740665	0.0121	0.131938
1100	0.0739659	0.0121	0.131945
1100	0.0738606	0.012	0.131936
1100	0.0737548	0.012	0.131908
1100	0.0736536	0.012	0.131866
1100	0.0735601	0.012	0.131821
1100	0.0734749	0.012	0.131782
1100	0.0733949	0.012	0.131759
1100	0.0733147	0.012	0.131756
1100	0.0732301	0.012	0.13177
1100	0.0731396	0.012	0.131794
1100	0.0730455	0.012	0.131816
1100	0.072953	0.012	0.131828
1110	0.0728664	0.0119	0.131822
1110	0.0727871	0.0118	0.131799
1110	0.0727119	0.0117	0.131764
1110	0.0726351	0.0117	0.131724
1110	0.0725506	0.0116	0.131686
1110	0.0724572	0.0115	0.131656
1110	0.0723587	0.0115	0.131637
1110	0.072264	0.0115	0.131628
1110	0.0721818	0.0114	0.131628
1110	0.0721167	0.0114	0.131634
1110	0.0720657	0.0114	0.131644
1110	0.0720188	0.0114	0.131658
1110	0.071963	0.0114	0.131674
1110	0.0718889	0.0114	0.131692
1110	0.0717944	0.0113	0.131712
1110	0.0716881	0.0113	0.131731
1110	0.0715849	0.0113	0.131748
1110	0.0715014	0.0112	0.131759
1110	0.0714487	0.0112	0.131761
1110	0.0714294	0.0111	0.131755
1110	0.0714356	0.011	0.13174
1120	0.0714546	0.011	0.131721
1120	0.0714719	0.011	0.131705
1120	0.0714769	0.0109	0.131698
1120	0.071465	0.0109	0.131704
1120	0.071437	0.0109	0.131724
1120	0.071396	0.0108	0.131755
1120	0.0713462	0.0107	0.131787
1120	0.0712895	0.0107	0.13181
1120	0.0712276	0.0106	0.131813
1120	0.071162	0.0106	0.131792
1120	0.0710959	0.0105	0.131748
1120	0.0710334	0.0105	0.131694
1120	0.0709788	0.0105	0.131644
1120	0.0709338	0.0105	0.131614
1120	0.0708973	0.0104	0.131615
1120	0.0708655	0.0104	0.131648
1120	0.070834	0.0104	0.131704
1120	0.0707999	0.0103	0.131766
1120	0.0707639	0.0103	0.131817
1120	0.0707294	0.0102	0.13184
1120	0.070702	0.0102	0.131828
1130	0.0706846	0.0102	0.131783
1130	0.0706771	0.0101	0.131716
1130	0.0706746	0.0101	0.131641
1130	0.0706697	0.0101	0.131572
1130	0.070654	0.0101	0.131518
1130	0.0706218	0.0101	0.131483
1130	0.0705705	0.0101	0.131466
1130	0.0705017	0.0101	0.131462
1130	0.070419	0.01	0.131466
1130	0.0703264	0.00999	0.131474
1130	0.0702271	0.00994	0.131484
1130	0.0701239	0.00989	0.131492
1130	0.0700183	0.00985	0.131493
1130	0.0699124	0.00981	0.13148
1130	0.0698075	0.00978	0.131445
1130	0.0697044	0.00975	0.131387
1130	0.069602	0.00972	0.131305
1130	0.0694977	0.00968	0.131207
1130	0.0693886	0.00964	0.131105
1130	0.0692733	0.00958	0.131011
1130	0.0691534	0.00951	0.130935
1140	0.0690345	0.00945	0.13088
1140	0.0689245	0.00938	0.130845
1140	0.068832	0.00933	0.130821
1140	0.0687623	0.00929	0.130799
1140	0.0687167	0.00927	0.130776
1140	0.0686916	0.00927	0.130752
1140	0.0686807	0.00926	0.130731
1140	0.0686766	0.00926	0.130721
1140	0.0686742	0.00926	0.130726
1140	0.0686706	0.00925	0.130747
1140	0.0686667	0.00925	0.130779
1140	0.0686634	0.00926	0.130815
1140	0.0686625	0.00929	0.130846
1140	0.0686641	0.00932	0.130869
1140	0.0686676	0.00937	0.130882
1140	0.0686729	0.00942	0.130887
1140	0.0686818	0.00947	0.130887
1140	0.0686983	0.00952	0.130883
1140	0.0687282	0.00955	0.130874
1140	0.0687772	0.00958	0.130861
1150	0.0688487	0.00961	0.130843
1150	0.0689417	0.00964	0.130824
1150	0.0690518	0.00968	0.130812
1150	0.0691705	0.00972	0.130814
1150	0.0692899	0.00976	0.130836
1150	0.0694037	0.00981	0.130877
1150	0.0695097	0.00984	0.130932
1150	0.0696088	0.00987	0.13099
1150	0.0697037	0.00988	0.13104
1150	0.0697959	0.00989	0.131074
1150	0.0698849	0.0099	0.131092
1150	0.0699664	0.00991	0.131101
1150	0.0700354	0.00993	0.131109
1150	0.0700878	0.00997	0.131127
1150	0.070124	0.01	0.131158
1150	0.0701486	0.0101	0.131201
1150	0.0701705	0.0102	0.131249
1150	0.0701995	0.0103	0.131293
1150	0.0702434	0.0103	0.131326
1150	0.0703054	0.0103	0.131344
1150	0.0703829	0.0103	0.131348
1160	0.0704689	0.0103	0.131343
1160	0.0705555	0.0103	0.131337
1160	0.070636	0.0103	0.131335
1160	0.0707087	0.0103	0.131341
1160	0.0707758	0.0103	0.131357
1160	0.0708426	0.0104	0.131381
1160	0.0709149	0.0104	0.131411
1160	0.0709963	0.0105	0.131446
1160	0.0710867	0.0106	0.131483
1160	0.0711829	0.0107	0.131518
1160	0.0712796	0.0107	0.131548
1160	0.0713727	0.0107	0.131571
1160	0.0714597	0.0107	0.131584
1160	0.0715406	0.0107	0.131588
1160	0.0716173	0.0106	0.131585
1160	0.0716916	0.0106	0.131577
1160	0.0717636	0.0105	0.131569
1160	0.0718318	0.0105	0.131562
1160	0.0718928	0.0105	0.131558
1160	0.0719435	0.0105	0.131557
1160	0.0719829	0.0105	0.131559
1170	0.0720132	0.0105	0.131564
1170	0.072039	0.0106	0.131576
1170	0.0720669	0.0106	0.131598
1170	0.0721019	0.0106	0.131633
1170	0.0721462	0.0106	0.131683
1170	0.0721971	0.0106	0.131747
1170	0.072248	0.0105	0.131819
1170	0.0722901	0.0105	0.131893
1170	0.0723156	0.0104	0.131961
1170	0.0723186	0.0104	0.132016
1170	0.0722983	0.0103	0.132053
1170	0.0722577	0.0103	0.132071
1170	0.0722023	0.0102	0.132071
1170	0.0721377	0.0101	0.132059
1170	0.0720681	0.0101	0.132039
1170	0.0719944	0.01	0.132014
1170	0.0719157	0.00997	0.131989
1170	0.0718291	0.00992	0.131961
1170	0.0717327	0.00986	0.13193
1170	0.071626	0.0098	0.131893
1170	0.0715118	0.00973	0.131849
1180	0.0713951	0.00965	0.131799
1180	0.0712827	0.00956	0.131748
1180	0.0711819	0.00945	0.131704
1180	0.0710979	0.00934	0.131674
1180	0.0710327	0.00923	0.131662
1180	0.0709842	0.00912	0.131669
1180	0.0709464	0.00903	0.131688
1180	0.0709118	0.00896	0.13171
1180	0.0708744	0.00893	0.131724
1180	0.0708327	0.00891	0.131719
1180	0.0707905	0.00892	0.131695
1180	0.0707572	0.00894	0.131655
1180	0.0707437	0.00895	0.131606
1180	0.0707592	0.00896	0.13156
1180	0.0708062	0.00896	0.131524
1180	0.0708803	0.00895	0.131499
1180	0.0709705	0.00893	0.131483
1180	0.0710633	0.00892	0.131469
1180	0.0711476	0.00893	0.131453
1180	0.0712183	0.00895	0.131432
1190	0.0712765	0.00899	0.131409
1190	0.0713296	0.00905	0.131391
1190	0.0713863	0.00911	0.131385
1190	0.0714543	0.00918	0.131394
1190	0.0715367	0.00924	0.131416
1190	0.0716326	0.00929	0.131444
1190	0.0717378	0.00933	0.131466
1190	0.071848	0.00936	0.131474
1190	0.0719606	0.00939	0.131461
1190	0.0720751	0.00942	0.131428
1190	0.0721924	0.00946	0.131382
1190	0.0723141	0.00952	0.131334
1190	0.0724402	0.00958	0.131295
1190	0.07257	0.00966	0.131277
1190	0.072702	0.00975	0.131282
1190	0.0728351	0.00984	0.131312
1190	0.0729695	0.00994	0.131361
1190	0.0731068	0.01	0.13142
1190	0.0732486	0.0101	0.131479
1190	0.073396	0.0102	0.131529
1190	0.0735485	0.0102	0.131564
1200	0.0737043	0.0102	0.131585
1200	0.0738609	0.0102	0.131595
1200	0.0740177	0.0102	0.131601
1200	0.0741751	0.0102	0.131613
1200	0.0743366	0.0102	0.131638
1200	0.0745049	0.0102	0.131677
1200	0.0746825	0.0103	0.131729
1200	0.0748689	0.0103	0.13179
1200	0.0750605	0.0104	0.13185
1200	0.0752523	0.0105	0.131904
1200	0.0754391	0.0106	0.131946
1200	0.0756175	0.0107	0.131974
1200	0.0757875	0.0108	0.131991
1200	0.0759512	0.0109	0.132001
1200	0.0761119	0.0109	0.132008
1200	0.0762712	0.011	0.132017
1200	0.0764293	0.011	0.132031
1200	0.0765844	0.011	0.13205
1200	0.076734	0.011	0.132072
1200	0.0768764	0.011	0.132096
1200	0.077013	0.0111	0.132118
1210	0.0771458	0.0111	0.132135
1210	0.0772784	0.0111	0.132143
1210	0.0774122	0.0112	0.132143
1210	0.0775467	0.0112	0.132137
1210	0.0776788	0.0112	0.132131
1210	0.077805	0.0112	0.132131
1210	0.0779224	0.0112	0.132147
1210	0.078031	0.0112	0.132182
1210	0.0781324	0.0113	0.132238
1210	0.0782291	0.0113	0.13231
1210	0.0783226	0.0114	0.132389
1210	0.078412	0.0114	0.132463
1210	0.0784949	0.0114	0.132523
1210	0.0785692	0.0115	0.132562
1210	0.0786349	0.0115	0.132579
1210	0.0786957	0.0115	0.13258
1210	0.0787577	0.0115	0.132572
1210	0.0788268	0.0116	0.132566
1210	0.0789053	0.0116	0.13257
1210	0.078991	0.0116	0.132593
1210	0.0790765	0.0117	0.132634
1220	0.0791542	0.0117	0.132695
1220	0.0792186	0.0118	0.132769
1220	0.0792704	0.0118	0.13285
1220	0.0793167	0.0118	0.13293
1220	0.0793682	0.0118	0.133003
1220	0.0794341	0.0119	0.133064
1220	0.079518	0.0119	0.133112
1220	0.0796155	0.0118	0.13315
1220	0.0797159	0.0118	0.13318
1220	0.0798059	0.0118	0.133208
1220	0.0798752	0.0118	0.133238
1220	0.0799199	0.0118	0.133271
1220	0.0799435	0.0118	0.133308
1220	0.0799549	0.0118	0.133347
1220	0.0799643	0.0118	0.133387
1220	0.0799795	0.0119	0.133428
1220	0.0800049	0.0119	0.13347
1220	0.0800404	0.012	0.133517
1220	0.0800846	0.012	0.13357
1220	0.0801347	0.0121	0.133628
1230	0.0801892	0.0122	0.133689
1230	0.0802461	0.0122	0.133752
1230	0.0803038	0.0122	0.133814
1230	0.080359	0.0122	0.133874
1230	0.080408	0.0122	0.133934
1230	0.0804475	0.0121	0.133997
1230	0.0804766	0.0121	0.134064
1230	0.080496	0.0121	0.134137
1230	0.0805084	0.0121	0.134212
1230	0.0805162	0.0121	0.134286
1230	0.0805199	0.0122	0.134351
1230	0.0805178	0.0122	0.134405
1230	0.0805069	0.0122	0.134448
1230	0.0804843	0.0123	0.134483
1230	0.0804507	0.0123	0.134518
1230	0.0804089	0.0123	0.134558
1230	0.0803645	0.0123	0.134609
1230	0.0803221	0.0123	0.134671
1230	0.0802843	0.0123	0.134739
1230	0.0802497	0.0122	0.134807
1230	0.0802147	0.0122	0.13487
1240	0.0801749	0.0121	0.134923
1240	0.0801286	0.0121	0.134965
1240	0.0800771	0.012	0.134999
1240	0.0800249	0.012	0.135028
1240	0.0799771	0.012	0.135055
1240	0.0799377	0.012	0.135084
1240	0.0799066	0.012	0.135116
1240	0.0798806	0.012	0.135154
1240	0.0798535	0.012	0.135199
1240	0.0798188	0.012	0.135251
1240	0.0797712	0.0119	0.135308
1240	0.079708	0.0119	0.135366
1240	0.0796289	0.0119	0.135417
1240	0.0795359	0.0119	0.135454
1240	0.0794331	0.0118	0.13547
1240	0.0793265	0.0118	0.13546
1240	0.0792241	0.0118	0.135429
1240	0.0791344	0.0117	0.135382
1240	0.0790645	0.0117	0.135334
1240	0.0790172	0.0117	0.135295
1240	0.078989	0.0116	0.135276
1250	0.0789712	0.0116	0.135281
1250	0.0789508	0.0116	0.135307
1250	0.0789158	0.0116	0.135346
1250	0.0788588	0.0116	0.135389
1250	0.0787798	0.0115	0.135426
1250	0.078686	0.0115	0.13545
1250	0.0785894	0.0115	0.135458
1250	0.0785005	0.0115	0.13545
1250	0.0784258	0.0114	0.135428
1250	0.0783643	0.0114	0.135397
1250	0.0783101	0.0113	0.135361
1250	0.0782539	0.0112	0.135324
1250	0.0781883	0.0112	0.135289
1250	0.0781096	0.0111	0.135259
1250	0.0780191	0.0111	0.135236
1250	0.0779215	0.011	0.13522
1250	0.0778219	0.011	0.135211
1250	0.0777242	0.011	0.135208
1250	0.0776308	0.011	0.135211
1250	0.0775421	0.0109	0.135219
1250	0.0774587	0.0109	0.135231
1260	0.0773815	0.0109	0.135246
1260	0.0773121	0.0108	0.135261
1260	0.0772521	0.0108	0.135275
1260	0.0772021	0.0107	0.135283
1260	0.077161	0.0107	0.135284
1260	0.0771272	0.0107	0.135275
1260	0.077099	0.0106	0.135256
1260	0.0770755	0.0106	0.135226
1260	0.077057	0.0106	0.135188
1260	0.0770436	0.0107	0.135145
1260	0.0770346	0.0107	0.135101
1260	0.0770268	0.0107	0.13506
1260	0.0770153	0.0108	0.135028
1260	0.076995	0.0108	0.135009
1260	0.0769627	0.0108	0.135007
1260	0.0769196	0.0108	0.135019
1260	0.0768709	0.0108	0.135043
1260	0.076825	0.0108	0.135072
1260	0.0767908	0.0108	0.135098
1260	0.076775	0.0107	0.135118
1270	0.0767794	0.0107	0.135127
1270	0.0768016	0.0107	0.135129
1270	0.0768352	0.0107	0.135128
1270	0.0768727	0.0107	0.135128
1270	0.0769069	0.0108	0.135131
1270	0.0769331	0.0108	0.135137
1270	0.0769494	0.0108	0.13514
1270	0.0769564	0.0109	0.135137
1270	0.0769567	0.0109	0.135123
1270	0.0769539	0.0109	0.135099
1270	0.0769526	0.0109	0.135071
1270	0.0769574	0.0109	0.135047
1270	0.0769713	0.0108	0.135031
1270	0.0769966	0.0108	0.135028
1270	0.0770321	0.0108	0.135035
1270	0.0770747	0.0108	0.135046
1270	0.0771195	0.0108	0.135055
1270	0.0771615	0.0108	0.135057
1270	0.0771964	0.0108	0.135052
1270	0.077223	0.0109	0.135042
1270	0.0772416	0.0109	0.135031
1280	0.0772546	0.011	0.135023
1280	0.0772646	0.011	0.135018
1280	0.0772744	0.0111	0.135012
1280	0.0772856	0.0111	0.135002
1280	0.0772994	0.0111	0.134984
1280	0.0773175	0.0111	0.13496
1280	0.0773417	0.0111	0.134931
1280	0.0773723	0.0111	0.134904
1280	0.0774095	0.0111	0.134881
1280	0.0774504	0.0111	0.134864
1280	0.0774902	0.0111	0.134854
1280	0.077523	0.0111	0.134847
1280	0.0775433	0.0111	0.134843
1280	0.077548	0.0111	0.134842
1280	0.0775378	0.0111	0.134846
1280	0.0775165	0.0111	0.134859
1280	0.0774894	0.0111	0.134881
1280	0.0774614	0.0111	0.134911
1280	0.0774356	0.0111	0.134944
1280	0.0774129	0.0111	0.134973
1280	0.0773936	0.011	0.134995
1290	0.0773776	0.011	0.135008
1290	0.077367	0.011	0.135016
1290	0.0773648	0.011	0.135023
1290	0.0773746	0.011	0.135034
1290	0.0773977	0.011	0.13505
1290	0.0774332	0.011	0.135067
1290	0.0774764	0.011	0.13508
1290	0.077521	0.011	0.13508
1290	0.07756	0.011	0.135066
1290	0.0775883	0.011	0.135036
1290	0.0776038	0.011	0.134998
1290	0.0776071	0.011	0.134958
1290	0.0776014	0.011	0.134924
1290	0.0775903	0.0111	0.1349
1290	0.0775774	0.0111	0.134887
1290	0.0775654	0.0111	0.134881
1290	0.0775554	0.0111	0.134881
1290	0.0775476	0.0111	0.134882
1290	0.0775393	0.0111	0.134883
1290	0.0775262	0.0111	0.134883
1290	0.0775026	0.011	0.134879
1300	0.0774623	0.011	0.134871
1300	0.0774017	0.0109	0.134856
1300	0.0773211	0.0109	0.134834
1300	0.0772257	0.0109	0.134807
1300	0.0771253	0.0109	0.134779
1300	0.0770305	0.0109	0.134758
1300	0.0769497	0.0109	0.134749
1300	0.076886	0.0109	0.134755
1300	0.0768365	0.0109	0.134774
1300	0.0767928	0.0109	0.134799
1300	0.076745	0.0109	0.134822
1300	0.0766847	0.0109	0.134832
1300	0.0766072	0.0109	0.134825
1300	0.0765129	0.0109	0.1348
1300	0.0764061	0.0109	0.134761
1300	0.0762926	0.011	0.134717
1300	0.0761785	0.011	0.134676
1300	0.0760698	0.011	0.134648
1300	0.075971	0.011	0.134636
1300	0.0758857	0.0111	0.134642
1310	0.0758165	0.0111	0.134665
1310	0.0757631	0.0111	0.134697
1310	0.0757222	0.0111	0.134731
1310	0.0756874	0.011	0.134758
1310	0.0756507	0.011	0.13477
1310	0.0756049	0.011	0.134763
1310	0.0755469	0.011	0.134736
1310	0.0754785	0.011	0.134694
1310	0.0754066	0.011	0.134645
1310	0.0753395	0.011	0.134598
1310	0.0752837	0.011	0.134559
1310	0.0752406	0.011	0.134535
1310	0.0752061	0.011	0.134524
1310	0.0751719	0.0109	0.134526
1310	0.0751287	0.0109	0.134535
1310	0.0750708	0.0109	0.134549
1310	0.0749976	0.0108	0.134564
1310	0.0749135	0.0108	0.134579
1310	0.0748258	0.0108	0.134591
1310	0.0747405	0.0108	0.134598
1310	0.0746607	0.0107	0.134596
1320	0.0745856	0.0107	0.134581
1320	0.0745132	0.0107	0.134552
1320	0.0744412	0.0107	0.134507
1320	0.0743704	0.0107	0.13445
1320	0.0743024	0.0106	0.134388
1320	0.0742404	0.0107	0.134328
1320	0.0741859	0.0107	0.13428
1320	0.0741382	0.0107	0.134247
1320	0.0740941	0.0107	0.13423
1320	0.0740513	0.0108	0.134226
1320	0.0740084	0.0108	0.13423
1320	0.0739673	0.0108	0.134234
1320	0.0739319	0.0107	0.134231
1320	0.0739063	0.0107	0.134217
1320	0.0738922	0.0107	0.13419
1320	0.0738879	0.0107	0.134148
1320	0.0738888	0.0107	0.134092
1320	0.0738888	0.0107	0.134027
1320	0.0738832	0.0106	0.133957
1320	0.073871	0.0106	0.133887
1320	0.0738549	0.0106	0.133822
1330	0.0738397	0.0106	0.133765
1330	0.0738305	0.0106	0.133717
1330	0.0738302	0.0105	0.133678
1330	0.0738378	0.0105	0.133649
1330	0.073849	0.0105	0.133629
1330	0.0738573	0.0105	0.133617
1330	0.0738563	0.0104	0.133612
1330	0.0738408	0.0104	0.133613
1330	0.0738085	0.0104	0.133615
1330	0.0737593	0.0104	0.133614
1330	0.0736951	0.0104	0.133606
1330	0.0736195	0.0104	0.133588
1330	0.0735374	0.0104	0.133563
1330	0.0734542	0.0105	0.133534
1330	0.0733755	0.0105	0.133504
1330	0.0733051	0.0105	0.133479
1330	0.0732452	0.0105	0.133459
1330	0.0731946	0.0105	0.133443
1330	0.0731511	0.0105	0.133428
1330	0.0731114	0.0105	0.133411
1340	0.0730742	0.0105	0.133391
1340	0.0730398	0.0105	0.13337
1340	0.0730107	0.0105	0.133347
1340	0.07299	0.0105	0.133325
1340	0.0729795	0.0105	0.133302
1340	0.0729777	0.0106	0.133275
1340	0.0729805	0.0106	0.133238
1340	0.0729806	0.0105	0.133191
1340	0.0729714	0.0105	0.133136
1340	0.0729479	0.0105	0.133084
1340	0.0729101	0.0104	0.133049
1340	0.0728608	0.0104	0.133041
1340	0.0728057	0.0103	0.133064
1340	0.0727491	0.0103	0.133112
1340	0.0726935	0.0103	0.133171
1340	0.0726393	0.0102	0.133229
1340	0.0725868	0.0102	0.133272
1340	0.0725354	0.0102	0.133295
1340	0.0724872	0.0101	0.133295
1340	0.0724437	0.0101	0.133276
1340	0.072408	0.0101	0.133246
1350	0.0723823	0.0101	0.133213
1350	0.072369	0.0101	0.133183
1350	0.0723703	0.0101	0.133161
1350	0.0723882	0.0101	0.133147
1350	0.0724241	0.0102	0.133139
1350	0.0724781	0.0102	0.133135
1350	0.0725466	0.0102	0.133131
1350	0.0726233	0.0102	0.133122
1350	0.0726981	0.0102	0.133106
1350	0.0727615	0.0101	0.133083
1350	0.0728058	0.0101	0.133054
1350	0.0728286	0.0101	0.133022
1350	0.0728331	0.0101	0.132992
1350	0.0728282	0.0101	0.132967
1350	0.0728239	0.0101	0.13295
1350	0.0728297	0.0101	0.132936
1350	0.0728503	0.0102	0.132923
1350	0.0728855	0.0102	0.132905
1350	0.0729304	0.0103	0.132877
1350	0.0729782	0.0103	0.132839
1350	0.0730221	0.0104	0.132795
1360	0.0730585	0.0105	0.132752
1360	0.0730864	0.0105	0.132715
1360	0.0731081	0.0105	0.132689
1360	0.0731268	0.0106	0.132674
1360	0.0731463	0.0106	0.132668
1360	0.0731692	0.0105	0.132667
1360	0.0731977	0.0105	0.13267
1360	0.073233	0.0105	0.132678
1360	0.0732758	0.0105	0.132693
1360	0.073326	0.0105	0.132717
1360	0.0733822	0.0105	0.132752
1360	0.0734426	0.0106	0.132794
1360	0.0735044	0.0106	0.132838
1360	0.0735654	0.0106	0.132878
1360	0.073625	0.0106	0.132907
1360	0.0736842	0.0106	0.132927
1360	0.0737461	0.0106	0.132942
1360	0.0738136	0.0106	0.132965
1360	0.0738887	0.0106	0.133003
1360	0.0739711	0.0107	0.133061
1360	0.0740591	0.0107	0.133138
1370	0.0741503	0.0107	0.133228
1370	0.0742432	0.0108	0.133326
1370	0.074337	0.0109	0.13342
1370	0.0744314	0.0109	0.133504
1370	0.0745263	0.011	0.133567
1370	0.0746215	0.011	0.133607
1370	0.0747147	0.0111	0.133623
1370	0.074804	0.0111	0.13362
1370	0.074887	0.0111	0.13361
1370	0.0749631	0.0112	0.133604
1370	0.0750333	0.0112	0.133608
1370	0.0751009	0.0112	0.133628
1370	0.0751706	0.0112	0.133661
1370	0.0752463	0.0112	0.133699
1370	0.0753309	0.0112	0.133732
1370	0.0754255	0.0113	0.133751
1370	0.075529	0.0113	0.133749
1370	0.07564	0.0114	0.133727
1370	0.0757566	0.0114	0.133698
1370	0.0758787	0.0115	0.133678
1380	0.0760072	0.0115	0.133679
1380	0.0761435	0.0115	0.133709
1380	0.0762865	0.0115	0.133761
1380	0.0764332	0.0115	0.133827
1380	0.0765774	0.0115	0.133896
1380	0.0767114	0.0115	0.133962
1380	0.0768281	0.0115	0.134021
1380	0.076924	0.0116	0.134076
1380	0.0770012	0.0116	0.134132
1380	0.0770663	0.0116	0.134193
1380	0.077128	0.0116	0.134263
1380	0.0771919	0.0116	0.134341
1380	0.0772577	0.0116	0.134425
1380	0.0773181	0.0116	0.134512
1380	0.0773621	0.0116	0.1346
1380	0.0773795	0.0116	0.134687
1380	0.0773648	0.0115	0.134773
1380	0.0773197	0.0115	0.13486
1380	0.0772522	0.0114	0.134949
1380	0.0771702	0.0114	0.135042
1380	0.0770793	0.0113	0.135139
1390	0.0769797	0.0113	0.135237
1390	0.076867	0.0112	0.135333
1390	0.0767373	0.0112	0.13542
1390	0.0765906	0.0112	0.13549
1390	0.0764347	0.0112	0.135534
1390	0.0762833	0.0112	0.135551
1390	0.07615	0.0113	0.135545
1390	0.0760433	0.0113	0.135526
1390	0.075964	0.0112	0.135502
1390	0.075907	0.0112	0.135484
1390	0.0758661	0.0112	0.135479
1390	0.0758346	0.0112	0.135489
1390	0.0758077	0.0112	0.135515
1390	0.0757819	0.0112	0.135554
1390	0.0757546	0.0112	0.135598
1390	0.0757218	0.0112	0.135639
1390	0.0756797	0.0112	0.135667
1390	0.0756238	0.0112	0.135674
1390	0.0755515	0.0112	0.135654
1390	0.0754645	0.0111	0.135612
1390	0.0753696	0.011	0.135559
1400	0.0752763	0.011	0.13551
1400	0.0751922	0.0109	0.135475
1400	0.0751196	0.0109	0.135456
1400	0.075056	0.0108	0.135446
1400	0.0749956	0.0108	0.135433
1400	0.0749329	0.0108	0.135406
1400	0.0748644	0.0108	0.135357
1400	0.0747915	0.0108	0.135286
1400	0.0747192	0.0108	0.135202
1400	0.0746549	0.0108	0.135121
1400	0.0746044	0.0108	0.135056
1400	0.0745694	0.0108	0.135015
1400	0.0745475	0.0108	0.134999
1400	0.0745343	0.0108	0.135001
1400	0.0745245	0.0108	0.135016
1400	0.0745138	0.0108	0.135034
1400	0.0744989	0.0108	0.135046
1400	0.0744782	0.0108	0.135043
1400	0.0744529	0.0108	0.135019
1400	0.0744269	0.0108	0.134972
1400	0.0744059	0.0107	0.134906
1410	0.0743958	0.0107	0.134829
1410	0.0743999	0.0107	0.13475
1410	0.0744194	0.0107	0.134679
1410	0.0744531	0.0107	0.134616
1410	0.0744975	0.0107	0.13456
1410	0.0745492	0.0108	0.134507
1410	0.0746043	0.0108	0.134455
1410	0.0746589	0.0108	0.134402
1410	0.0747098	0.0108	0.134349
1410	0.0747536	0.0107	0.134301
1410	0.0747876	0.0107	0.134262
1410	0.0748108	0.0107	0.134237
1410	0.0748244	0.0107	0.134228
1410	0.0748317	0.0107	0.134233
1410	0.0748372	0.0107	0.134248
1410	0.0748456	0.0107	0.134266
1410	0.0748603	0.0106	0.13428
1410	0.0748826	0.0106	0.134288
1410	0.0749116	0.0106	0.134287
1410	0.0749459	0.0106	0.134279
1420	0.0749835	0.0105	0.134267
1420	0.0750232	0.0105	0.134253
1420	0.075065	0.0105	0.134238
1420	0.0751077	0.0106	0.134221
1420	0.0751492	0.0106	0.134197
1420	0.0751829	0.0106	0.134158
1420	0.0751995	0.0106	0.134094
1420	0.0751886	0.0106	0.134001
1420	0.0751475	0.0106	0.133886
1420	0.0750851	0.0106	0.13377
1420	0.0750198	0.0106	0.133673
1420	0.0749676	0.0107	0.133606
1420	0.0749362	0.0107	0.133565
1420	0.0749226	0.0107	0.133541
1420	0.074918	0.0107	0.133521
1420	0.0749115	0.0107	0.133493
1420	0.0748949	0.0107	0.133452
1420	0.0748642	0.0107	0.133397
1420	0.0748251	0.0107	0.133338
1420	0.0747894	0.0107	0.133288
1420	0.0747727	0.0107	0.133259
1430	0.0747843	0.0107	0.133256
1430	0.0748254	0.0107	0.133273
1430	0.0748904	0.0107	0.133302
1430	0.0749716	0.0108	0.133333
1430	0.0750621	0.0108	0.133361
1430	0.0751581	0.0108	0.133383
1430	0.0752585	0.0109	0.133403
1430	0.075364	0.0109	0.133427
1430	0.0754759	0.011	0.133461
1430	0.0755952	0.011	0.133506
1430	0.0757223	0.0111	0.133558
1430	0.0758584	0.0111	0.133612
1430	0.0760063	0.0112	0.133661
1430	0.0761686	0.0112	0.133706
1430	0.0763471	0.0113	0.133748
1430	0.0765418	0.0114	0.133792
1430	0.0767488	0.0115	0.133844
1430	0.0769648	0.0115	0.133905
1430	0.0771859	0.0116	0.133973
1430	0.0774115	0.0116	0.134047
1430	0.0776421	0.0116	0.134123
1440	0.0778794	0.0117	0.134201
1440	0.0781221	0.0117	0.134283
1440	0.0783635	0.0118	0.134374
1440	0.0785915	0.0119	0.13448
1440	0.0787964	0.012	0.134601
1440	0.0789762	0.012	0.134731
1440	0.0791373	0.0121	0.134862
1440	0.0792893	0.0121	0.134987
1440	0.0794407	0.0122	0.135102
1440	0.0795981	0.0122	0.135203
1440	0.0797651	0.0122	0.135289
1440	0.0799423	0.0123	0.135358
1440	0.0801281	0.0123	0.135413
1440	0.0803187	0.0123	0.135456
1440	0.0805091	0.0123	0.135494
1440	0.0806937	0.0123	0.135532
1440	0.0808677	0.0123	0.135574
1440	0.0810266	0.0123	0.135623
1440	0.0811677	0.0124	0.135678
1440	0.0812895	0.0124	0.135735
1440	0.081393	0.0125	0.135792
1450	0.0814808	0.0126	0.135846
1450	0.0815571	0.0127	0.135893
1450	0.0816269	0.0128	0.135932
1450	0.0816963	0.0128	0.135963
1450	0.0817719	0.0129	0.13599
1450	0.0818598	0.0129	0.136014
1450	0.0819641	0.0129	0.13604
1450	0.082086	0.0129	0.13607
1450	0.0822222	0.0129	0.136104
1450	0.0823678	0.0129	0.13614
1450	0.0825158	0.0129	0.136178
1450	0.0826593	0.0129	0.136217
1450	0.0827912	0.013	0.136257
1450	0.0829079	0.013	0.1363
1450	0.0830088	0.0131	0.136348
1450	0.0830985	0.0131	0.136403
1450	0.0831828	0.0131	0.136465
1450	0.0832668	0.0131	0.136532
1450	0.0833493	0.0131	0.1366
1450	0.0834216	0.0131	0.136661
1460	0.083464	0.0131	0.136704
1460	0.0834474	0.0131	0.136708
1460	0.0833406	0.013	0.136648
1460	0.0831314	0.0129	0.136501
1460	0.0828514	0.0127	0.136277
1460	0.0825673	0.0126	0.136021
1460	0.0823332	0.0125	0.135787
1460	0.0821596	0.0124	0.135599
1460	0.0820262	0.0123	0.135453
1460	0.0819104	0.0122	0.13534
1460	0.0817994	0.0122	0.135254
1460	0.0816926	0.0122	0.13519
1460	0.0815951	0.0121	0.135147
1460	0.0815116	0.0121	0.135119
1460	0.0814415	0.0121	0.135101
1460	0.0813782	0.0121	0.135082
1460	0.0813094	0.0121	0.135052
1460	0.0812219	0.0122	0.135
1460	0.0811072	0.0122	0.134921
1460	0.0809692	0.0122	0.134819
1460	0.0808263	0.0121	0.13471
1470	0.0807033	0.0121	0.134613
1470	0.080618	0.012	0.134541
1470	0.0805725	0.012	0.134496
1470	0.0805573	0.012	0.134471
1470	0.0805586	0.012	0.134456
1470	0.0805653	0.012	0.134446
1470	0.0805725	0.012	0.134438
1470	0.0805793	0.012	0.134429
1470	0.0805868	0.012	0.134419
1470	0.0805945	0.012	0.134402
1470	0.0805963	0.012	0.134371
1470	0.0805795	0.012	0.134314
1470	0.0805251	0.012	0.134215
1470	0.0804127	0.012	0.134061
1470	0.0802342	0.0119	0.133856
1470	0.0800057	0.0118	0.133629
1470	0.0797673	0.0118	0.133424
1470	0.0795601	0.0118	0.133274
1470	0.0794054	0.0118	0.133178
1470	0.0793019	0.0118	0.133113
1470	0.0792376	0.0118	0.133054
1480	0.0792009	0.0119	0.13298
1480	0.0791859	0.0119	0.132885
1480	0.0791929	0.0119	0.132775
1480	0.079224	0.012	0.132661
1480	0.0792802	0.012	0.132563
1480	0.0793599	0.012	0.132491
1480	0.0794594	0.012	0.132449
1480	0.0795756	0.0121	0.132435
1480	0.0797082	0.0121	0.132445
1480	0.0798589	0.0122	0.132469
1480	0.0800306	0.0123	0.132503
1480	0.080225	0.0124	0.132539
1480	0.0804399	0.0125	0.132574
1480	0.0806697	0.0125	0.132605
1480	0.0809057	0.0126	0.132636
1480	0.0811427	0.0127	0.132669
1480	0.0813789	0.0127	0.132708
1480	0.081618	0.0127	0.132758
1480	0.0818671	0.0128	0.132819
1480	0.0821336	0.0128	0.132891
1480	0.0824232	0.0129	0.132975
1490	0.0827377	0.013	0.133069
1490	0.0830735	0.0131	0.13317
1490	0.0834228	0.0132	0.133278
1490	0.0837769	0.0133	0.133387
1490	0.0841294	0.0135	0.133495
1490	0.0844797	0.0136	0.133601
1490	0.0848348	0.0138	0.133705
1490	0.0852046	0.0139	0.133811
1490	0.0855977	0.014	0.133928
1490	0.0860134	0.0142	0.134063
1490	0.0864413	0.0143	0.134217
1490	0.0868638	0.0144	0.134386
1490	0.0872681	0.0146	0.134559
1490	0.0876499	0.0147	0.134731
1490	0.0880147	0.0148	0.134901
1490	0.0883724	0.0149	0.135072
1490	0.0887338	0.015	0.13525
1490	0.0891085	0.0151	0.135443
1490	0.089504	0.0152	0.135658
1490	0.0899238	0.0153	0.135899
1500	0.0903685	0.0154	0.136165
1500	0.0908314	0.0155	0.136446
1500	0.0912998	0.0156	0.136726
1500	0.0917551	0.0157	0.136987
1500	0.092178	0.0159	0.137219
1500	0.092553	0.0161	0.137424
1500	0.0928739	0.0162	0.137613
1500	0.0931431	0.0164	0.1378
1500	0.0933722	0.0165	0.137992
1500	0.0935789	0.0166	0.138194
1500	0.0937844	0.0167	0.138405
1500	0.0940068	0.0168	0.138624
1500	0.0942577	0.0169	0.13885
1500	0.0945378	0.017	0.139082
1500	0.0948399	0.0171	0.139313
1500	0.0951522	0.0172	0.13954
1500	0.0954635	0.0173	0.139754
1500	0.0957678	0.0174	0.13995
1500	0.0960664	0.0175	0.140124
1500	0.0963685	0.0176	0.140276
1500	0.0966916	0.0177	0.140414
1510	0.0970578	0.0179	0.140561
1510	0.0974869	0.018	0.140754
1510	0.0979764	0.0181	0.141045
1510	0.0984855	0.0182	0.141454
1510	0.0989507	0.0182	0.14192
1510	0.0993383	0.0183	0.142346
1510	0.0996638	0.0183	0.142692
1510	0.0999599	0.0184	0.142981
1510	0.100249	0.0184	0.143249
1510	0.100538	0.0185	0.143522
1510	0.100827	0.0185	0.143808
1510	0.10111	0.0186	0.144109
1510	0.101388	0.0187	0.144421
1510	0.101662	0.0188	0.144738
1510	0.101936	0.0189	0.145058
1510	0.102214	0.019	0.145378
1510	0.102496	0.0191	0.1457
1510	0.102776	0.0192	0.146026
[truncated: 5,158 more rows]

## Sheet: Figure 4d
	no microgels			with microgels
1000000000	1200000000	1200000000	900000000	180000000	240000000	230000000	220000000	180000000
100000000	250000000	350000000	280000000	2000	500	800	700	2000
10000000	13000000	13000000	8000000	0	0	0	0	0
1000000	1000000	1400000	1500000	0	0	0	0	0
100000	190000	150000	120000	0	0	0	0	0

## Sheet: Figure 4e
Time (h)	1:20; no microgels			1:20; with microgels			1:200; no microgels			1:200; with microgels			1:2000; no microgels			1:2000; with microgels
0	0.35	0.352	0.354	0.368	0.358	0.372	0.24	0.246	0.244	0.256	0.246	0.252	0.236	0.232	0.236	0.24	0.238	0.24
0.33	0.418	0.416	0.42	0.45	0.434	0.454	0.244	0.252	0.252	0.262	0.258	0.258	0.236	0.232	0.236	0.242	0.24	0.242
0.67	0.542	0.542	0.554	0.606	0.596	0.614	0.26	0.268	0.268	0.28	0.274	0.276	0.236	0.234	0.238	0.244	0.242	0.244
1	0.704	0.702	0.726	0.814	0.79	0.804	0.294	0.302	0.306	0.326	0.316	0.318	0.24	0.236	0.242	0.25	0.248	0.25
1.33	0.93	0.93	0.966	1.058	1.036	1.05	0.37	0.376	0.38	0.414	0.402	0.402	0.248	0.246	0.252	0.26	0.258	0.258
1.67	1.156	1.152	1.212	1.278	1.256	1.292	0.49	0.488	0.51	0.536	0.532	0.526	0.262	0.26	0.268	0.28	0.274	0.272
2	1.31	1.288	1.356	1.378	1.378	1.434	0.632	0.606	0.634	0.644	0.654	0.64	0.286	0.286	0.3	0.314	0.308	0.3
2.33	1.404	1.402	1.48	1.452	1.478	1.536	0.722	0.712	0.736	0.684	0.664	0.664	0.336	0.336	0.358	0.368	0.352	0.344
2.67	1.526	1.542	1.628	1.536	1.588	1.63	0.924	0.936	0.936	0.756	0.766	0.722	0.432	0.456	0.45	0.42	0.39	0.39
3	1.664	1.68	1.792	1.582	1.674	1.72	1.176	1.2	1.256	0.84	0.83	0.766	0.544	0.558	0.578	0.466	0.416	0.424
3.33	1.794	1.836	1.976	1.642	1.776	1.83	1.29	1.306	1.338	0.898	0.872	0.782	0.634	0.664	0.686	0.496	0.43	0.43
3.67	2.082	2.06	2.122	1.848	1.93	1.95	1.474	1.472	1.584	0.922	0.92	0.8	0.834	0.882	0.912	0.496	0.42	0.418
4	2.158	2.12	2.152	1.926	1.952	1.968	1.75	1.67	1.824	0.926	0.898	0.8	1.146	1.204	1.244	0.466	0.358	0.37
4.33	2.19	2.15	2.18	1.964	1.968	1.978	1.856	1.808	1.914	0.848	0.796	0.728	1.306	1.36	1.37	0.38	0.284	0.294
4.67	2.208	2.172	2.2	1.984	1.978	1.982	1.94	2	1.982	0.766	0.686	0.63	1.5	1.564	1.558	0.3	0.258	0.26
5	2.216	2.182	2.202	1.966	1.964	1.94	2.004	2.048	2.05	0.692	0.612	0.556	1.676	1.72	1.716	0.274	0.258	0.256
5.33	2.248	2.216	2.238	1.906	1.924	1.87	2.07	2.086	2.112	0.636	0.566	0.504	1.812	1.856	1.878	0.27	0.258	0.254
5.67	2.298	2.268	2.286	1.85	1.91	1.796	2.102	2.114	2.146	0.598	0.532	0.458	1.902	1.96	1.99	0.27	0.258	0.256
6	2.35	2.33	2.34	1.712	1.824	1.676	2.138	2.15	2.188	0.566	0.496	0.416	1.978	2.03	2.05	0.272	0.258	0.256
6.33	2.344	2.312	2.326	1.624	1.69	1.594	2.16	2.17	2.212	0.532	0.458	0.39	2.056	2.07	2.1	0.274	0.26	0.256
6.67	2.376	2.36	2.362	1.546	1.612	1.518	2.21	2.186	2.25	0.488	0.434	0.376	2.094	2.108	2.134	0.278	0.264	0.258
7	2.36	2.332	2.338	1.476	1.562	1.486	2.228	2.186	2.274	0.46	0.424	0.364	2.128	2.106	2.156	0.282	0.266	0.258
7.33	2.384	2.354	2.35	1.416	1.534	1.44	2.252	2.206	2.294	0.45	0.42	0.356	2.132	2.12	2.176	0.292	0.274	0.26
7.67	2.394	2.358	2.36	1.36	1.502	1.396	2.278	2.222	2.314	0.446	0.422	0.354	2.148	2.126	2.184	0.31	0.282	0.26
8	2.432	2.398	2.41	1.29	1.476	1.354	2.312	2.274	2.346	0.446	0.436	0.358	2.2	2.168	2.218	0.336	0.288	0.264
8.33	2.448	2.402	2.406	1.228	1.448	1.318	2.316	2.27	2.356	0.45	0.468	0.374	2.22	2.17	2.238	0.38	0.286	0.266
8.67	2.462	2.43	2.434	1.168	1.42	1.3	2.336	2.298	2.378	0.466	0.524	0.406	2.246	2.208	2.272	0.414	0.272	0.268
9	2.496	2.458	2.46	1.112	1.386	1.316	2.36	2.318	2.396	0.498	0.558	0.458	2.262	2.234	2.288	0.396	0.264	0.268
9.33	2.492	2.458	2.458	1.084	1.362	1.29	2.352	2.324	2.4	0.546	0.698	0.524	2.25	2.236	2.306	0.324	0.264	0.266
9.67	2.506	2.474	2.47	1.048	1.342	1.29	2.362	2.336	2.416	0.606	0.786	0.668	2.262	2.238	2.32	0.3	0.264	0.264
10	2.526	2.528	2.524	1.018	1.316	1.266	2.394	2.362	2.442	0.732	0.908	0.778	2.288	2.284	2.354	0.298	0.262	0.262
10.33	2.524	2.522	2.514	1.004	1.294	1.274	2.394	2.368	2.452	0.822	1.068	0.928	2.3	2.258	2.36	0.298	0.262	0.26
10.67	2.542	2.542	2.542	0.998	1.264	1.264	2.404	2.384	2.466	0.944	1.236	1.086	2.322	2.284	2.378	0.3	0.262	0.26
11	2.562	2.58	2.574	1.016	1.242	1.236	2.43	2.404	2.48	1.08	1.35	1.272	2.352	2.324	2.414	0.302	0.262	0.26
11.33	2.572	2.584	2.586	1.016	1.232	1.248	2.446	2.418	2.492	1.208	1.444	1.428	2.358	2.338	2.412	0.31	0.262	0.26
11.67	2.602	2.616	2.618	1.018	1.214	1.228	2.456	2.452	2.516	1.302	1.542	1.518	2.388	2.35	2.428	0.316	0.262	0.26
12	2.584	2.606	2.606	1.024	1.21	1.214	2.472	2.448	2.516	1.362	1.624	1.694	2.396	2.352	2.434	0.33	0.262	0.262
12.33	2.6	2.61	2.614	1.026	1.212	1.212	2.48	2.458	2.53	1.43	1.692	1.798	2.422	2.36	2.44	0.346	0.262	0.262
12.67	2.618	2.642	2.642	1.032	1.224	1.248	2.504	2.484	2.552	1.488	1.758	1.876	2.442	2.402	2.464	0.368	0.262	0.262
13	2.632	2.648	2.65	1.044	1.236	1.266	2.514	2.5	2.566	1.542	1.826	1.938	2.46	2.408	2.47	0.394	0.262	0.264
13.33	2.646	2.682	2.678	1.064	1.236	1.242	2.542	2.522	2.584	1.606	1.894	1.998	2.492	2.44	2.49	0.426	0.262	0.266
13.67	2.656	2.68	2.674	1.084	1.24	1.256	2.548	2.53	2.59	1.67	1.97	2.056	2.506	2.454	2.5	0.468	0.264	0.268
14	2.67	2.698	2.692	1.116	1.256	1.308	2.564	2.552	2.608	1.732	2.04	2.114	2.52	2.464	2.508	0.524	0.264	0.27
14.33	2.68	2.696	2.682	1.136	1.268	1.324	2.572	2.566	2.62	1.782	2.104	2.19	2.532	2.466	2.516	0.572	0.264	0.274
14.67	2.684	2.7	2.692	1.188	1.3	1.37	2.576	2.57	2.63	1.826	2.154	2.25	2.554	2.48	2.526	0.594	0.264	0.276
15	2.698	2.708	2.694	1.258	1.382	1.45	2.594	2.584	2.648	1.872	2.202	2.31	2.576	2.502	2.544	0.686	0.266	0.282
15.33	2.708	2.722	2.708	1.314	1.426	1.514	2.61	2.594	2.66	1.922	2.25	2.358	2.588	2.514	2.554	0.708	0.268	0.286
15.67	2.714	2.73	2.712	1.35	1.474	1.566	2.634	2.612	2.674	1.964	2.292	2.404	2.606	2.528	2.574	0.7	0.268	0.294
16	2.728	2.752	2.724	1.4	1.516	1.618	2.646	2.63	2.692	2.022	2.336	2.452	2.628	2.548	2.59	0.7	0.27	0.302

## Sheet: Figure 4f
	no microgels			with microgels
100000000	1300000000	1500000000	1600000000	16000000	12000000	12000000	22000000	13000000
10000000	1700000000	1800000000	1300000000	19000000	27000000	28000000	14000000	15000000
1000000	1300000000	1700000000	1700000000	2500000	13000000	3600000	7000000	6000000

## Sheet: Figure 4h
Negative control	Without microgels	With microgels
100	42000000	100
100	62000000	100
100	38000000	100
100	50000000	100
100	56000000	100
100	56000000	100
100	20000000	100
100	24000000	100
100	10000000	100
100	12000000	100
100	20000000	100
100	8000000	100
Note: 100 CFU/g is the detection limit. So even when we didn’t detect any bacterium, we still input 100 in the boxes

## Sheet: Figure 4i
Negative control	Without microgels	With microgels
34	153000000	233000
34	140000000	133000
34	167000000	167000
34	267000000	100000
34	333000000	16700
34	300000000	23300
34	233000000	167000
34	400000000	133000
34	233000000	267000
34	367000000	100000
34	300000000	167000
34	100000000	167000
Note: 34 CFU/g is the detection limit. So even when we didn’t detect any bacterium, we still input 34 in the boxes

## Sheet: Supplementary Figure 5b
M13		Phage 8		T7
Before	After	Before	After	Before	After
9300000000	13000	8000000000	700000	9640000000	330000
9900000000	110000	12000000000	200000	7860000000	400000
7700000000	150000	10000000000	900000	8640000000	460000
	30000		300000		290000
	100000		600000		510000
	110000		700000		590000

[truncated: 8 more sheets: Supplementary Figure 6c-1, Supplementary Figure 6c-2, Supplementary Figure 9a, Supplementary Figure 9b, Supplementary Figure 9c, Supplementary Figure 10c, Supplementary Figure 10d, Supplementary Figure 10e]
